# Supplementary material for: Preeclampsia, prevalence and associated factors
Source: PLoS One. 2025 Dec 4;20(12):e0337190. doi: 10.1371/journal.pone.0337190 (PMC12677571; doi:10.1371/journal.pone.0337190)
Supplement: S2 File — (CSV) [file pone.0337190.s002.csv]

record_id	redcap_survey_identifier	my_first_instrument_timestamp	age_years	employed	residence	married	history_of_pre_eclampsia	proteinuria_on_distick	sbp	HTN	hemoglobin_g_dl	preeclampsia	pre_eclampsia_severity	heelp_syndrome	placental_abruption	Comorbidities	others	Pregnancecomplication	Anemia	gestational_age_weeks	gestational_age_weeks_2	fetal_complications	Fetal_adverse_outcomes	FetalDeath	route_of_delivery	gravidity	parity	family_history_of_pre_ecla	family_history_of_eclampsi	eclampsia	family_history_of_chronic	dbp	has_diabetes_mellitus	history_of_smoking	currently_smoking	history_of_alcohol_intake	rbc	leukocyte_count	neutrophil_count	monocyte_count	lymphocyte_count	platelet_count	alt	creatinine	my_first_instrument_complete
562		2025-03-19 17:57:37	28	1	1	1	0	0	128	0	12	0		0	1				0	27	38	None	0	0	3	2	1	1	0	0	1	65	0	0	0	0	3.8	14	3.8	0.6	8.3	200			2
471		2025-03-19 11:46:24	23	0	1	1	0	0	120	0	9.3	0		0	0				1	24	24	twins with congenital abnormalities	1	0	3	1	2	0	0	0	0	77	0	0	0	0	2.53	13.6	10.69	0.75	1.89	375			2
141		2025-03-18 12:42:44	35		1	1	0	0	122	0	9.7	0		0	0				1	37	37	Fetal distress	1	0	3	4	3	0	0	0	0	78	0	0	0	0	3.06		8.59	0.7	1.38	273			2
553		2025-03-21 13:47:38	28	0	2	1	0	0	121	0	9.9	0		0	0				1	38	38	Nil	0	0	3	3	2	0	0	0	0	86	0	0	0	0	3.57	14.6	12.31	1.2	1.07	229			2
146		2025-03-18 12:49:20	18	0	2	0	0	0	143	1	10.6	0		0	0				1	31	31	Fetal distress and meconium	1	0	3	1	0	0	0	0	0	72	0	0	0	0	4.94	13.74	11.07	1.25	1.4				2
469		2025-03-19 11:44:13	18	0	1	0	0	0	121	0	11.3	0							0	38			0	0	3	2	1	0	0	0	0	81	0	0	0	0	4.75	9.23	5.95	0.95	2.02	299			2
532		2025-03-19 13:15:18	16	0	1	0	0	0	108	0	11.5	0		0	0				0	40	40	Fetal distress	1	0	3	1	1	0	0	0	0	82	0	0	0	0	4.99	10.61	5.92	1.28	3.37	418			2
318		2025-03-21 03:52:09	42	0	2	1	0	0	104	0	11.5	0							0	39	39	NIL	0	0	3	9	7	0	0	0	0	72	0	0	0	0	4.18	7.81	4.22	1.09	2.47	131			2
183		2025-03-18 13:36:39	22		1	1	0	0	112	0	11.5	0							0	39	39	Nil	0	0	3	1	0	0	0	0	0	70	0	0	0	0	4.83	10.94	8	0.89	1.89	272			2
332		2025-03-21 04:39:54	19	0	1	1	0	0	123	0	11.9	0							0	40	40	NIL	0	0	3	1	0	0	0	0	0	83	0	0	0	0	3.79	11.07							2
46		2025-03-18 10:10:46	34	0	1	1	0	0	113	0	11.9	0		0	0				0	39	39	NIL	0	0	3	2	1	0	0	0	0	81	0	1	1	0	4.36	10.7				450			2
314		2025-03-21 03:42:28	24	0	1	1	0	0	105	0	12	0							0	42	42	NIL	0	0	3	3	2	0	0	0	0	80	0	0	0	0	4.26	11	7.09	0.74	0.83	246			2
415		2025-03-19 10:52:22	17	0	2	0	0	0	117	0	12	0		0	0				0	29	38	None	0	0	3	1	1	0	0	0	1	65	0	0	0	0	4	10	5	0	8	280			2
101		2025-03-18 11:26:34	30	0	1	1	0	0	113	0	12.2	0							0	33	32	Nil	0	0	3	6	5	0	0	0		71	0	0	0	0	4.13	6.4	3.83	0.48	1.79	165			2
102		2025-03-18 11:26:44	30	0	1	1	0	0	113	0	12.2	0							0	33	32	Nil	0	0	3	6	5	0	0	0		71	0	0	0	0	4.13	6.4	3.83	0.48	1.79	165			2
217		2025-03-20 20:31:48	30	1	1	1	0	0	127	0	12.4	0		0	0				0	34	34	NIL	0	0	3	2	2	0	0	0	0	77	0	0	0	0	3.84	6.4	3.69	0.32	2.39	227			2
327		2025-03-21 04:21:12	29	1	1	1	0	0	112	0	12.5	0							0	40	40	NIL	0	0	3	1	0	0	0	0	0	77	0	0	0	0	4.47	15.4	13	0.69	1.65	153			2
556		2025-03-19 17:28:20	28	0	1	0	0	0	117	0	13	0		0	0				0	28	37	Macrosomia	1	0	3	1	0	0	0	0	1	50	1	0	0	0	3	9	2.8	1	6.3	178			2
559		2025-03-19 17:37:33	25	0	2	1	0	0	130	0	13	0		0	0				0	27	38	None	0	0	3	4	3	0	0	0	0	40	0	0	0	0	3.2	15	3.7	0.8	8	200			2
270		2025-03-18 20:28:10	23	0	2	1	0	0	128	0	13	0		0	0				0	37	39	None	0	0	3	1	1	0	0	0	1	65	0	0	0	1	3	10	6	0.7	8	209			2
439		2025-03-19 11:13:42	23	0	1	0	0	0	142	1	13.1	0							0	39	39	NIL	0	0	3	1	0	0	0	0	0	84	0	0	0	0	4.26	9.9	8.17	0.49	1.24	153			2
355		2025-03-19 09:47:36	25	0	2	1	0	0	124	0	13.6	0		0	0				0	41	41	Fetal distress	1	0	3	3	2	0	0	0	0	80	0	0	0	0	4.33	8.9	7.61	0.66	0.63	133			2
113		2025-03-18 12:05:13	28	0	2	1	0	0	103	0	13.7	0			0				0	37	38	NIL	0	0	3	4	3	0	0		0	66	0		0	0	4.4	6.6	4.78	0.38	1.44	211			2
548		2025-03-19 15:40:28	28	1	2	1	0	0	130	0	14	0		0	0				0	28	39	None	0	0	3	3	2	0	0	0	1	64	0	0	0	0	4	10	6	0	6	190			2
429		2025-03-19 11:02:29	30	1	1	1	0	0	112	0	15	0		0	0				0	28	38	Macrosomia	1	0	3	3	2	0	0	0	1	68	1	0	0	0	3	15	5.5	0	8	170			2
163		2025-03-18 13:07:01	17		1	0	0	0	106	0		0		0	0					39	39		0	0	3	1	0	0	0	0	0	70	0	0	0	0									2
426		2025-03-19 11:00:13	30	0	1	0	0	0	140	1		0								37	37	Nil	0	0	3	3	2	0	0	0	0	80	0	0	0	0									2
427		2025-03-19 11:01:14	30	0	1	0	0	0	140	1		0								37	37	Nil	0	0	3	3	2	0	0	0	0	80	0	0	0	0									2
351		2025-03-19 09:38:37	28	0	2	1		0	101	0		0								35	35	Nil	0	0	3	4	3	0	0	0	0	69	0	0	0	0									2
418		2025-03-19 10:54:37	34	0	1	1		0	114	0		0								41	41	Nil	0	0	3	5	4	0	0	0	0	75	0	0	0	0									2
364		2025-03-19 09:57:29	36	0	1	1		0	133	0		0								42	42	Nil	0	0	3	2	1	0	0	0	0	79	0	0	0	0									2
204		2025-03-20 18:15:18	33	0	2	1	0	0	104	0		0								41	41	Nil	0	0	3	3	4	0	0	0	0	77	0	0	0	0									2
319		2025-03-19 08:56:01	26	0	1	1	0	0	108	0		0								35	35	Nil	0	0	3	3	2	0	0	0	0	68	0	0	0	0									2
206		2025-03-20 18:25:08	18	0	1	0	0	0	120	0		0								38	38	Nil	0	0	3	1	0	0	0	1	0	73	0	0	0	0									2
517		2025-03-19 12:56:05	17	0	1	0	0	0	117	0		0		0	0					36	39	NIL	0	0	3	1	1	0	0	0	0	52	0	0	0	0									2
596		2025-03-21 15:36:06	21	0	2	0	0	0	119	0		0		0	0					40	40	NIL	0	0	3	1	0	0	0	0	0	89	0	0	0	0									2
422		2025-03-21 07:06:53	23	0	1	0	0	0	116	0		0		0	0					37	37	NIL	0	0	3	1	1	0	0	0	0	60	0	0	0	0									2
339		2025-03-19 09:22:33	25	0	1	1	0	0	121	0		0		0	0					38	38	NIL	0	0	3	3	2	0	0	0	0	76	0	0	0	0									2
437		2025-03-21 07:41:17	28	0	1	0	0	0	113	0		0		0	0					41	41	NIL	0	0	3	1	0	0	0	0	0	79	0	0	0	1									2
177		2025-03-18 13:29:12	34	0	1	1	0	0	113	0		0		0	0					38	38	NIL	0	0	3	4	3	0	0	0	0	78	0	0	0	0									2
416		2025-03-19 10:52:43	34		1	1	0	0	115	0		0								37	38	NIL	0	0	3	3	1	0	0	0	0	82	0	0	0	0									2
335		2025-03-21 04:51:11	31	1	1	1	0	0	122	0		0								39	39	NIL	0	0	3	3	2	0	0	0	0	84	0		0	0									2
324		2025-03-21 04:08:20	39	0	2	1	0	0	133	0		0								37	39	NIL	0	0	3	9	8	0	0	1	0	75	0	0	0	0									2
452		2025-03-19 11:26:59	17	0	2	0	0	0	121	0		0		0	0					39	39	Fetal distress	1	0	3	1	0	0	0	0	0	71	0	0	0	0									2
456		2025-03-21 08:05:31	16	0	2	0	0	0	110	0	11.8	0		0	0	0	prolonged LPOL	0	0	41	41	NIL	0	0	3	1	1	0	0	0	0	68	0	0	0	0	4.22	8.36	5.64	0.52	2.18	352	12.2	56	2
399		2025-03-19 10:36:00	21	0	2	1	0	0	125	0		0		0	0	0	post date	0		41	41	NIL	0	0	3	2	1	0	0	0	0	92	0	0	0	0									2
404		2025-03-21 06:51:15	29	0	1	0	0	0	145	1	9.5	0		0	0	0	placenta previa	1	1	28	28	prematurity	1	0	3	3	3	0	0	0	0	80	0	0	0	0	4.92	12.51	10.21	0.83	1.45	186			2
340		2025-03-21 05:10:18	27	0	1	1	0	0	127	0	13.8	0		0	0	0	TWIN PREGNANCY	0	0	34	39	NIL	0	0	3	3	2	0	0		0	77	0	0	0	0	5.34	7.7	5.21	0.38	2.1	326			2
105		2025-03-18 11:29:25	24	0	1	0	0	0	123	0		0		0	0	0	TPROM	1		38	38	OLIGOHYDRAMNIOS	1	0	3	1	0	0	0	0	0	75	0	0	0	0									2
357		2025-03-19 09:49:44	20	0	1	0	0	0	105	0		0		0	0	1	SICKLE CELL ANEMIA	0	1	27	27	NIL	0	0	3	1	0	0	0	0	0	55	0	0	0	0									2
59		2025-03-18 10:28:44	33	0	2	1	0	0	141	1	12.4	0		0	0	0	Post date	0	0	40	40	Nil	0	0	3	4	3	0	0	0	0	96	0	0	0	1	3.96		4.93	0.54	1.56	117			2
221		2025-03-18 17:40:50	26	0	2	0	0	0	112	0		0		0	0	0	Nil	0		38	38	Nil	0	0	3	1	0	0	0	0	0	77	1	0	0	0						228			2
565		2025-03-19 21:18:37	23	0	2	0	0	1	100	0	11.2	0		0	0	0	Nil	0	0	29	36	Nil	0	0	3	1	0	0	0	0	0	56	0	0	0	0	4.9	5.5	2.9	0.03	3.1	245			2
589		2025-03-20 09:00:55	44	0	1	1	0	0	135	0	10.4	0		0	0	0	Nil	0	1	39	340		0	0	3	4	3	0	0	0	1	87	1	0	0	0	4.9	5.2	3.3	0.02	2.6	464			2
317		2025-03-19 08:54:59	23	0	1	0	0	0	123	0		0		0	0	0	NIL	0		30	30	IUFD	1	1	3	2	1	0	0	0	0	73	0	0	0	0									2
353		2025-03-19 09:42:34	21	0	1	0	0	0	125	0		0		0	0	0	NIL	0		39	39	OLIGOHYDRAMNIOS, DUODENAL ATRESIA	1	0	3	1	0	0	0	0	0	97	0	0	0	0									2
335		2025-03-19 09:16:15	21	0	1	1	0	0	124	0		0		0	0	0	NIL	0		41	41	NIL	0	0	3	1	0	0	0	0	0	80	0	0	0	0									2
118		2025-03-18 12:12:17	22	0	1	1	0	0	134	0		0		0	0	0	NIL	0		39	39	NIL	0	0	3	1	0	0	0	0	0	89	0	0	0	0									2
479		2025-03-19 11:56:00	25	0	1	1		0	123	0		0		0	0	0	NIL	0		42	42	NIL	0	0	3	1	0	0	0	0	0	80	0	0	0	0									2
379		2025-03-19 10:17:05	20	0	1	0		0	112	0		0		0	0	0	NIL	0		40	40	NIL	0	0	3	1	0	0	0	0	0	64	0	0	0	0									2
369		2025-03-19 10:02:51	41	0	1	1	0	0	146	1		0		0	0	0	NIL	0		40	40	NIL	0	0	3	9	8	0	0	0	0	91	0	0	0	0									2
320		2025-03-19 08:59:52	25	0	1	1	0	0	117	0		0		0	0	0	NIL	0		40	40	FETAL DISTRESS	1	0	3	2	1	0	0	0	0	84	0	0	0	0									2
327		2025-03-19 09:04:47	25	0	1	1	0	0	117	0		0		0	0	0	NIL	0		40	40	FETAL DISTRESS	1	0	3	2	1	0	0	0	0	84	0	0	0	0									2
388		2025-03-19 10:27:41	32	0	1	1		0	104	0	11.8	0		0	0	0	NIL	0	0	38	40	NIL	0	0	3	2	1	0	0	0	0	71	0	0	0	0									2
191		2025-03-18 14:55:51	19	0	2	0	0	0	112	0		0		0	0	0	ND	0		39	39	Nil	0	0	3	1	0	0	0	0	1	79	0	0	0	1									2
176		2025-03-18 13:28:49	17	0	1	0	0	0	116	0	11.7	0		0	0	0	LPOL, EXTENSIVE INTERNAL GENITAL WARTS	0	0	39	40	NIL	0	0	3	1	0	0	0	0	0	86	0	0	0	0	3.89	15.14				293			2
437		2025-03-19 11:12:03	14	0	1	0	0	0	133	0		0		0	0	0	LPOL	0		39	39	NIL	0	0	3	1	0	0	0	0	0	92	0	0	0	0									2
134		2025-03-18 12:31:49	27	0	1	1	0	0	103	0		0		0	0	0	LPOL	0		39	39	NIL	0	0	3	3	2	0	0	0	0	75	0	0	0	0									2
184		2025-03-18 13:37:33	28	0	1	1	0	0	113	0		0		0	0	0	LPOL	0		40	40	NIL	0	0	3	2	1	0	0	0	0	73	0	0	0	0									2
394		2025-03-19 10:33:09	28	1	1	0	0	0	96	0		0		0	0	0	LPOL	0		35	35	NIL	0	0	3	2	1	0	0	0	0	71	0	0	0	0									2
523		2025-03-19 13:04:58	19	0	1	1		0	138	0		0		0	0	0	LPOL	0		40	40	NIL	0	0	3	1	0	0	0	0	0	83	0	0	0	0									2
531		2025-03-19 13:14:44	19	0	1	1		0	138	0		0		0	0	0	LPOL	0		40	40	NIL	0	0	3	1	0	0	0	0	0	83	0	0	0	0									2
537		2025-03-19 13:24:19	19	0	1	1		0	138	0		0		0	0	0	LPOL	0		40	40	NIL	0	0	3	1	0	0	0	0	0	83	0	0	0	0									2
397		2025-03-21 06:45:56	27	0	1	0	0	0	146	1		0		0	0	0	LPOL	0		40	40	NIL	0	0	3	2	1	0	0	0	0	94	0	0	0	0									2
597		2025-03-21 15:40:32	24	0	2		1	0	104	0	10.3	0		0	0	0	LPOL	0	1	34	37	NIL	0	0	3	3	2	0	0	0	0	69	0	0	0	0	3.91	7.72	5.55	0.53	1.59	191			2
62		2025-03-18 10:32:30	28	0	1	1	0	0	104	0	12.3	0		0	0	0	LPOL	0	0	39	39	NIL	0	0	3	2	2	0	0	0	0	61	0	0	0	0	3.89	4	2.05	0.3	1.64	14.7	10.9		2
340		2025-03-19 09:25:02	40	0	1	1	0	0	131	0	12.1	0		0	0	0	LPOL	0	0	40	40	NIL	0	0	3	5	4	0	0	0	1	75	0	0	0	0									2
533		2025-03-21 10:04:18	40	1	1	1	0	0	120	0	11.9	0		0	0	0	BTL	0	0	38	38	NIL	0	0	3	4	4	0	0	0	0	75	0	0	0	0	4.25	5.2	3.03	0.43	1.71	205			2
80		2025-03-18 10:56:04	15	0	1	0	0	0	127	0		0		0	0	0	APOL	0	0	38	38	NIL	0	0	3	1	0	0	0	0	0	81	0	0	0	0									2
65		2025-03-18 10:36:36	27	0	1	0	0	0	108	0		0		0	0	0	APOL	0	0	38	38	NIL	0	0	3	2	1	0	0	0	0	68	0	0	0	1									2
361		2025-03-19 09:53:09	27	0	1	1	0	0	120	0		0		0	0	0	APOL	0	0	40	40	NIL	0	0	3	3	2	0	0	0	0	80	0	0	0	0									2
400		2025-03-19 10:38:05	28	0	1	1	0	0	115	0		0		0	0	0	APOL	0	0	40	40	NIL	0	0	3	2	2	0	0	0	0	74	0	0	0	0									2
417		2025-03-21 07:01:34	32		1	1		0	118	0		0		0	0	0	APOL	0	0	37	38	NIL	0	0	3			0	0	0	0	75	0	0	0	0									2
473		2025-03-19 11:49:47	15	0	1	0	0	0	116	0		0		1	0	0	APOL	0	0	39	39	NIL	0	0	3	1	0	0	0	0	0	83	0	0	0	0									2
433		2025-03-21 07:32:21	19	0	1	0	0	0	115	0		0		0	0	0	APOL	0	0	37	37	FETAL DISTRESS	1	0	3	1	0	0	0	0	0	75	0	0	0	0									2
277		2025-03-19 07:45:35	18	0	1	0	0	0	105	0	11.4	0		0	0	0	APOL	0	0	39	40	FETAL DISTRESS	1	0	3	1	0	0	0	0	0	57	0	0	0	0	3.67	13.46				384			2
424		2025-03-21 07:12:33	16	0	1	0	0	0	107	0		0		0	0	0	SYMPTOMATIC ANEMIA	0	1	34	35	FETAL DISTRESS	1	0	3	1	0	0				68	0	0	0	0									2
423		2025-03-21 07:12:11	16	0	1	0	0	0	107	0		0		0	0	0	SYMPTOMATIC ANEMIA	0	1	34	35	FETAL DISTRESS	1	0	3	1	0	0				68	0	0	0	0									2
533		2025-03-19 13:18:25	26	0	1	0		0	106	0	10.4	0				0	UNREATENED ABORTION	1	1	32	32		1	1	3	1	0	0		0		70	0	0	0	0	3.65	6.61	3.5	0.6	2.36	325			2
116		2025-03-18 12:10:53	16		1	0	0	0	137	0		0			0	1	UTI	0		36	36	NIL	0	0	3	1	0	0			0	67	0	0											2
522		2025-03-21 09:33:19	23	0	1			0	108	0		0				1	UTI	0		41			0	0	3	2	1	0				74	0	0	0	0									2
524		2025-03-21 09:37:36	28	0	2	1		0	128	0		0				0	Vericose veins	1		38	38	NVD	0	0	3	3	2	0				88													2
87		2025-03-18 11:02:36	26		2	1		0	111	0	8.2	0				0	anaemia	0	1	37	41		0	0	3	4	3	0				69					4.23	6.9				175			2
494		2025-03-19 12:23:53	42	0	1	1		0	114	0		0				0	anaemia in pregnancy	0		32	32		0	0	3	4	3	0				79				1									2
43		2025-03-18 10:04:02	21	0	1	0		0	113	0	10.8	0				0	anemia	0	1	42	42		0	0	3	1	0	0				80					4.59	11.84				383			2
290		2025-03-19 08:07:17	28	0	1	1		0	126	0	11.2	0				0	anemia	0	0	41	41		0	0	3	3	2	0				92					4.12	6.14	57	4.7	37.3	164			2
480		2025-03-19 11:57:52	34	0	1	1		0	101	0		0				0	preterm Labour	1		30	30		0	0	3	4	3	0				56	0	0	0	0									2
257		2025-03-20 23:45:36	17	0	1	1		0	121	0	10.8	0				0	twins	0	1	34	35		0	0	3	1	0	0				78					4.26	9.71	75	8.4	16.3	193			2
272		2025-03-19 07:37:25	36	1	1	0		0	98	0		0								39	39	0	0	0	3	3	2	0				71													2
478		2025-03-21 08:36:27	18	0	1	0		0	144	1		0								34	34	ANECEPHALY	1	0	3	1	0	0				96													2
295		2025-03-21 02:26:29	33	0	2	1		0	130	0		0								46	46	Big baby	1	0	3	5	4	0				87													2
411		2025-03-19 10:45:48	16	0	1	0	0	0	135	0		0								39	39	CAPUT and MOULDING	1	0	3	1	0	0		0	0	88	0	0	0	0									2
448		2025-03-19 11:21:41	19	0	1	0	0	0	133	0		0								35	37	NIL	0	0	3	1	0	0				87	0	0	0	0									2
186		2025-03-18 13:45:02	30	0	1	1		0	110	0		0								38	38	NIL	0	0	3	6	5	0				65													2
586		2025-03-21 15:22:38	18	0	1	0		0	134	0		0								38	38	NIL	0	0	3	1	0	0				85	0	0	0	0									2
293		2025-03-19 08:13:26	28	0	2	1	0	0	135	0		0								41	41	Nil	0	0	3	7	6	0				89	0												2
470		2025-03-19 11:44:49	18	0	2	0		0	113	0		0								41	41	fetal distress	1	0	3	1	0	0				79													2
326		2025-03-19 09:04:12	26	0	1	1		0	142	1		0								40			0	0	3	1	0	0				88		0	0	0									2
259		2025-03-20 23:56:13	41	0	2	1		0	145	1		0								39	40		0	0	3	6	5	0				95													2
509		2025-03-19 12:46:29	16	0	1	0		0	124	0		0								38	38		0	0	3	1	0	0				68													2
286		2025-03-21 01:55:46	16	0	1	0		0	134	0		0								35			0	0	3	1	0	0				84	0	0	0	0									2
450		2025-03-19 11:24:42	17	0	1	1		0	108	0		0								38	38		0	0	3	1	0	0				63													2
379		2025-03-21 06:29:34	19	0	1	1		0	123	0		0								39	39		0	0	3	1	0	0				68													2
376		2025-03-21 06:27:31	22	0	1	1		0	134	0		0								42	42		0	0	3	2	1	0				72		0	0	0									2
522		2025-03-19 13:04:48	24	0	1	1		0	132	0		0								39	39		0	0	3	1	0	0				73													2
251		2025-03-20 23:04:28	25	0	1	0		0	113	0		0								40	40		0	0	3	1	0	0				72													2
383		2025-03-19 10:21:59	25	0	2	1		0	120	0		0								40	40		0	0	3	3	0	0				77													2
557		2025-03-21 13:56:18	25	0	1	1		0	130	0		0								40	40		0	0	3	1	0	0				80		0	0	0									2
516		2025-03-19 12:54:59	25	0	1	1		0	137	0		0								43			0	0	3	2	1	0				89		0	0	0									2
272		2025-03-21 00:44:53	26	0	2	1		0	129	0		0								39	39		0	0	3	3	2	0				79													2
352		2025-03-19 09:40:21	28	0	1	1		0	103	0		0								43	43		0	0	3	3	2	0				74													2
143		2025-03-18 12:47:10	31	0	1	1		0	114	0		0								39	39		0	0	3	1	0	0				76													2
346		2025-03-19 09:33:22	33	0	1	0		0	107	0		0								32	32		0	0	3	2	1	0				71			0	0									2
260		2025-03-21 00:00:43	33	0	2	0		0	109	0		0								40	40		0	0	3	2	1	0				85													2
397		2025-03-19 10:33:37	33	0	1	1		0	115	0		0								40	40		0	0	3	5	4	0				73													2
406		2025-03-21 06:52:58	33	0	1	0		0	123	0		0								37	37		0	0	3	6	5	0				67	0	0	0	0									2
32		2025-03-18 09:42:07	35	0	1	1		0	107	0		0								39	39		0	0	3	5	4	0				88		0	0	1									2
566		2025-03-21 14:21:34	35	0	1	1		0	138	0		0								40	40		0	0	3	4	3	0				75		0	0	0									2
247		2025-03-20 22:31:43	36	0	1	1		0	107	0		0								41	41		0	0	3	3	2	0				81													2
559		2025-03-21 14:02:53	39	0		1		0	121	0		0			1					31	31		0	0	3	10	6	0				79	0												2
387		2025-03-21 06:37:15	39	0	1	1		0	130	0		0								37	37		0	0	3	8	7	0				80		0	0	0									2
304		2025-03-19 08:36:26	42	0	1	0		0	110	0		0								37	37		0	0	3	5	4	0				68													2
506		2025-03-21 09:12:53	26	1	1	1		0	89	0		0								21			0	0	3	2	1	0			0	65	0	0	0	0									2
516		2025-03-21 09:24:16	30	1	2	1		0	124	0		0								38	38		0	0	3	2	1	0				90													2
592		2025-03-21 15:30:20	34	1	2	1		0	125	0		0								39	39		0	0	3	3	2	0				77													2
47		2025-03-18 10:10:57	30					0	135	0		0											0	0	3			0				83													2
182		2025-03-18 13:36:08	29		2	1		0	139	0		0								40	40		0	0	3	3	2	0				74													2
323		2025-03-19 09:01:51	20		2	1		0	136	0		0								39	39		0	0	3	1	0	0				72													2
468		2025-03-19 11:43:44	24	0	2		1	0	90	0		0											0	0	3			0				60	0	0	0										2
344		2025-03-21 05:42:40	24	0	2		1	0	107	0		0								41	41		0	0	3	1	0	0				64													2
254		2025-03-20 23:26:41	33	1	1	0	0	0	116	0		0								39	40		0	0	3	2	1	0				74													2
334		2025-03-19 09:15:43	19	0	1	1	0	0	113	0		0								35	35		0	0	3	2	1	0		0		86	0	0	0	0									2
281		2025-03-21 01:15:14	15	0	1	0	0	0	110	0		0								41	41		0	0	3	1	0	0				74													2
280		2025-03-21 01:07:42	35	0	2	1		0	147	1	14	0							0	40	40	fetal destress	1	0	3	4	3	0				104					5.3	9.5	64	5.7	30.4	261			2
361		2025-03-21 06:13:19	31	1	1	0		0	113	0	13.6	0							0	37	37		0	0	3	2	1	0				78					4.36	7.45	5.32	0.56	1.47	245			2
330		2025-03-19 09:09:17	21	0	1	0	0	0	104	0	13.6	0							0	35	35	Nil	0	0	3	1	0	0				68	0	0	0	0	4.04	8.8		6.7	28.1	368			2
362		2025-03-19 09:56:48	34	0	1			0	143	1	13.5	0							0	40	40		0	0	3	4	3	0			1	88					4.28	8.75				187			2
60		2025-03-18 10:31:14	25	0	1	1		0	117	0	13.1	0							0	40			0	0	3	3	2	0				85					4.32	7.83				100			2
358		2025-03-19 09:50:02	16	0	1	0		0		0	12.3	0							0	39	40	fetal distress	1	0	3	1	0	0									4.64	5.91	55	11.2	32	135			2
573		2025-03-21 14:55:52	29	0	2			0	107	0	12.2	0							0	40	40	NIL	0	0	3	5	5	0				61	0				4.4	6.17	4.33	0.53	4.33	142			2
188		2025-03-18 13:55:15	24		1	1	0	0		0	12.1	0							0	31	31		0	0	3	1	0	0					0	0	0	0	3.48	13.7	10.81	0.66	2.23	297			2
282		2025-03-19 07:55:43	33	0	2	0		0	137	0	12	0							0	43	43		0	0	3	2	1	0				88		0	0	0	4.25	7.7	5.49	0.39	1.82	247			2
502		2025-03-21 09:06:27	29	0	1	1		0	110	0	12	0							0	33	33		0	0	3	4	2	0				64	0	1		1									2
501		2025-03-21 09:06:14	29	0	1	1		0	110	0	12	0							0	33	33		0	0	3	4	2	0				64	0	1		1									2
45		2025-03-18 10:06:04	30	0	2	1		0	123	0	11.9	0							0	33	35		0	0	3	2	1	0				86		0	0	0	4.73	8.41	4.67	0.83	2.6	253			2
70		2025-03-18 10:43:45	27	0	1	1		0	97	0	11.8	0							0	31	32		0	0	3	1	0	0				72					4.61	6.87				247			2
157		2025-03-18 13:02:14	43	1	1			0	128	0	11.1	0							0				0	0	3		4	0				77					3.52	7.8	67	5.1	27.7				2
552		2025-03-21 13:47:07	23	0	2	1		0	142	1	10.4	0							1	38	38		0	0	3	5	4	0				87		1	0	1	4.72	8.71	4.16	0.69	3.61	219			2
107		2025-03-18 11:31:12	16	0	1			0	126	0	10.3	0							1	35			0	0	3	1	0	0				87					4.72	10.89				360			2
168		2025-03-18 13:12:59	15	0		0		0	101	0	9.9	0							1	38			0	0	3	1	0	0				70					4.29	2.36	65	9.3	25.4	308			2
284		2025-03-19 07:55:47	16	0	2			0	116	0	9.8	0							1	39	39		0	0	3	1	0	0				69					4.49	18.5	90	6.2	4	229			2
354		2025-03-19 09:44:01	39	0	2	1		0	148	1	9.2	0							1	32			0	0	3	5	4	0				98		0	0	0	3.05	6.85	4.84	0.4	1.58	215	11.5		2
326		2025-03-21 04:17:11	34	0	1	1	0	0	118	0	14.2	0							0	39	39	NIL	0	0	3	3	2	0		0		78	0	0	0	0	5.78	6.46	4.21	0.56	1.61	113			2
574		2025-03-21 15:02:03	29	0	1	1		0	108	0		0				0	Preterm	1		29			0	0	3	3	2	0				24		0	0	0									2
508		2025-03-19 12:45:32	29	0	1	1		0	128	0		0				0	PIH vs PE	1		37	37		0	0	3	2	1	0				82													2
294		2025-03-21 02:19:00	26	0	2	1		0	109	0	10.3	0				0	Mild Anaemia	0	1	38	38		0	0	3	3	2	0			0	59	0	0	0	0	3.1	5.5	59	5.5	35.4	254			2
438		2025-03-21 07:42:28	19	0	1	0		0	140	1	10.8	0				0	Macrosomic baby	0	1	40	40		0	0	3	1	0	0				96					5.15	11.88	68	6.2	22.6	317			2
313		2025-03-21 03:39:08	34	0	1	1		0	123	0		0				0	LPOL	0		34	37		0	0	3	4	3	0			0	81	0	0	0	0									2
315		2025-03-21 03:45:11	23	0	2	0		0	141	1		0				0	LPOL	0		40	40	NIL	0	0	3	1	0	0				94		0	0	0									2
150		2025-03-18 12:54:47	26	1	1	0		0	118	0		0		0	0	0	LPOL	0		39	39	Fetal distress	1	0	3	1	0	0		0		86	0	0	0	1									2
145		2025-03-18 12:49:17	28	0	1	1	0	0	116	0	10.8	0				1	HEPATITIS B in PREGNANCY	0	1	40	41	Nil	0	0	3	2	1	0				78	0	0	0	0	3.57	8.99	5.3	0.98	2.57	346	294.7	37.7	2
147		2025-03-18 12:49:31	28	0	1	1	0	0	116	0	10.8	0				1	HEPATITIS B in PREGNANCY	0	1	40	41	Nil	0	0	3	2	1	0				78	0	0	0	0	3.57	8.99	5.3	0.98	2.57	346	294.7	37.7	2
164		2025-03-18 13:11:04	22	0	1	1		0	133	0	7.7	0				0	Anemia	0	1	39	39	0	0	0	3	2	1	0				72					4.03	9.78	7.5	0.43	1.45	200			2
153		2025-03-18 12:57:51	22	0	1	1		0	133	0	7.7	0				0	Anemia	0	1	39	39		0	0	3	2	1	0				82					4.03	9.78	7.5	0.43	1.45	200			2
490		2025-03-21 08:50:57	41	0	1	1		0	112	0	6.6	0				0	Anaemia in pregnancy	0	1	34	39		0	0	3	3	2	0			0	75	0	0	0	0	3.12	7.9	59	7.9	33	308			2
301		2025-03-21 02:47:54	34	1	1	0		0	124	0	4.9	0				0	Anaemia in pregnancy	0	1	33	33		0	0	3	3	2	0			0	71	0				2.78	6.71	68	5.5	26.7	400			2
28		2025-03-18 09:37:02	33	0	1	0		0	141	1		0				0	APOL	0	0	38	38		0	0	3	3	2	0				107		0	0	0									2
450		2025-03-21 07:57:16	17	0	1	0		0	131	0		0		0	0	0	APOL	0	0	36	36	NIL	0	0	3	1	0	0				96	0	0	0	0									2
512		2025-03-21 09:18:58	16	0	1	0		0	121	0		0				0	APOL	0	0	39	39	NIL	0	0	3	1	0	0				80	0	0	0	0									2
314		2025-03-19 08:50:38	24			1		0	95	0		0			0	0	APOL	0	0	41	41	NIL	0	0	3	2	1	0				67	0	0	0	0									2
48		2025-03-18 10:11:12	29	0	1	1	0	0	128	0	14.6	0			0	0	APOL	0	0	39	39	NIL	0	0	3	3	2	0				81		0	0	0	5.99	11.95	88	3	8.8	432			2
374		2025-03-21 06:23:42	27	0	2	1		0	155	1	10.6	0			0	0	APOL	0	1	40	40	NIL	0	0	3	3	2	0			0	102	0	0	0	0	4.08	10.92	86	6.1	7.7	222			2
307		2025-03-21 03:13:25	22	0	2	1		0	101	0	8.2	0				0	APOL	0	1	40	40	Fetal distress	1	0	3	2	1	0			0	61	0	0	0	0	4.31	9.33	72	7.9	19	218			2
485		2025-03-19 12:04:38	16	0	2			0	114	0		0				0	APH	1	0	37			0	0	3	2	2	0				59		0	0	0									2
268		2025-03-21 00:35:36	33	0	1	1	0	0	104	0	9	0				0	ANAEMIA IN PREGNANCY	0	1	30	30	Nil	0	0	3	3	2	0				70	0	0	0	1									2
269		2025-03-21 00:35:58	33	0	1	1	0	0	104	0	9	0				0	ANAEMIA IN PREGNANCY	0	1	30	30	Nil	0	0	3	3	2	0				70	0	0	0	1									2
132		2025-03-18 12:30:49	28	0	2	1		0	120	0	11.6	0				0	2 previous C/S	0	0	38	38		0	0	3	5	3	0				80					4.42	11.2	79	8	11.9	125			2
152		2025-03-18 12:55:54	22	0	1	1		0	133	0	7.7	0							1	39	39		0	0	3	2	1	0				82					4.03	9.78	7.5	0.43	1.45	200			2
561		2025-03-19 17:54:23	38	0	1	1	1	1	185	1	13	1	2	0	0				0	27	38	None	0	0	3	5	3	1	0	1	1	108	0	0	0	0	3	14	3.7	0.7	9	189			2
560		2025-03-19 17:40:37	38	0	1	1	1	1	185	1	13	1	2	0	0				0	27	38	None	0	0	3	5	3	1	0	1	1	108	0	0	0	0	3	14	3.7	0.7	9	189			2
338		2025-03-21 05:00:11	40	0	1	1	1	1	158	1		1	1							39	40	NIL	0	0	3	3	2	1	0	1	1	103	0	0	0	0									2
359		2025-03-19 09:50:31	28	0	1	0	0	1	169	1	11.6	1	1						0	36	36	Nil	0	0	3	3	2	0	0	0	0	107	0	0	0	1	4.14	5.27	3.06	0.58	1.45	123			2
453		2025-03-21 08:02:39	33	0	2	0	0	1	175	1		1	2	0	0					38	39		0	0	3	3	2	0	0	0	0	107	0	0	0	0									2
206		2025-03-18 15:31:16	32	1	2	1	1	1	168	1	12	1	2	0	0		nill	0	0	36	36	nill	0	0	3	6	5	0	0	0	0	90	0	0	0	1	5	13	5	1	6	240	6	1	2
419		2025-03-19 10:54:49	21	0	1	1	0	1	162	1		1	1	0	0	0	PREGNANCY INDUCED HYPERTENSION	1		36	36	ASPHYXIA	1	0	3	2	1	0	0	0	0	111	0	0	0	0									2
8		2025-03-02 07:27:39	34	0	1	1	0	1	183	1	12	1	2	0	0	0	Nil	0	0	29	35	Nil	0	0	3	6		0	0	0	0	118	0	0	0	0		8.3				21081.2			2
7		2025-02-28 21:14:58	34	0	1	1	0	1	183	1	12	1	2	0	0	0	Nil	0	0	29	35	Nil	0	0	3	6		0	0	0	0	118	0	0	0	0		8.3				21081.2			2
6		2025-02-28 10:42:14	34	0	1	1	0	1	183	1	12	1	2	0	0	0	Nil	0	0	29	35	Nil	0	0	3	6		0	0	0	0	118	0	0	0	0		8.3				21081.2			2
495		2025-03-19 12:27:01	42	0	1	1	0	1	151	1		1	2	0	0	0	NIL	0		32	32	0	0	0	3	6	5	0	0	0	0	114	0	0	0	0									2
494		2025-03-21 08:58:30	32	1	1	1	0	1	148	1	12.9	1	2	0	0	0	NIL	0	0	40	40	NIL	0	0	3	3	2	0	0	0	0	97	0	0	0	0	3.52	11.4				221			2
341		2025-03-21 05:13:51	17	1	1	1	1	1	165	1	13.4	1	2			1	KNOWN ASTHMATIC AND EPILEPTIC PT	0	0	37	38	NIL	0	0	3	1	0	0	0	1	0	116	0	0	0	0	4.43	13.61	11.05	0.71	1.81	255	16.1		2
291		2025-03-19 08:11:18	29	0	1	1	0	1	148	1	13.9	1	2	0	0	1	Hepatitis B reactiive	0	0	39	39	NIL	0	0	3	1	0	0	0	0	0	100	0	0	0	0	4.61		3.07	0.36	2.4	166			2
239		2025-03-20 21:52:25	33	1	1	0	0	1	184	1	8.3	1	1			0	BIG BABY WITH POST DATES	0	1	41	41		1	0	3	3	2	0	0	0	0	71	0		0	0	3.3	3.9				159			2
238		2025-03-20 21:52:09	33	1	1	0	0	1	184	1	8.3	1	1			0	BIG BABY WITH POST DATES	0	1	41	41		1	0	3	3	2	0	0	0	0	71	0		0	0	3.3	3.9							2
491		2025-03-19 12:18:02	29	0	2	1	0	1	195	1		1	2	0	0	0	APOL	0	0	37	37	NIL	0	0	3	2	1	0	0	0	0	122	0	0	0	0									2
491		2025-03-21 08:51:36	20	0	1	0	0	1	152	1	12.1	1	2	0	0	0	APOL	0	0	40	40	NIL	0	0	3	1	0	0	0	0	0	100	0	0	0	0	4.52	7.41				215			2
20		2025-03-18 09:18:34	18	0	2	0	0	1	143	1	11.5	1	1		0				0	40	40	NIL	0	0	3	1	0	1	1	1	0	96	0	0	0	0	3.98	6.5	4.58	0.47	1.44	167			2
21		2025-03-18 09:19:09	18	0	2	0	0	1	143	1	11.5	1	1		0				0	40	40	NIL	0	0	3	1	0	1	1	1	0	96	0	0	0	0	3.98	6.5	4.58	0.47	1.44	167			2
553		2025-03-19 17:19:15	39	0	2	1	1	1	190	1	12	1	2	0	0				0	27	39	None	0	0	3	5	4	1	1	1	1	110	0	0	0	0	3	10	6	1	7	200			2
212		2025-03-18 17:10:10	28	1		1	1	1	178	1	12	1	2	0	0		nill	0	0	36	36	nill	0	0	3	7	6	1	1	1	0	90	0	0	0	0	3	5	4	1	5	312	17	1	2
88		2025-03-18 11:02:48	33	1	1	1	1	1	153	1	10	1	2	0	0		nill	0	1	36	36	low birth weight	1	0	3	5	4	1	1	1	0	90	0	0	0	1	4	10	5	0.01	4	158	6	0.8	2
202		2025-03-18 15:19:25	29	1	1	1	1	1	172	1	13	1	2	0	0		nilk	0	0	36	36	nill	0	0	3	4	3	1	1	1	0	90	0	0	0	1	4	10	1	1	7	198	7	1	2
219		2025-03-20 21:03:56	18	0	1	0	0	1	144	1		1	1							34	34	ANECEPHALY	1	0	3	1	0	0				96													2
220		2025-03-20 21:04:42	18	0	1	0	0	1	144	1		1	1							34	34	ANECEPHALY	1	0	3	1	0	0				96													2
221		2025-03-20 21:04:47	18	0	1	0	0	1	144	1		1	1							34	34	ANECEPHALY	1	0	3	1	0	0				96													2
309		2025-03-21 03:28:46	24	0	1	0		1	118	1		1	1							31	31	NIL	0	0	3	2	1	0				57	0	0	0	0									2
492		2025-03-19 12:18:44	19	0	2	0	0	1	146	1		1	1							40	40	Nil	0	0	3	1	0	0		0		86	0	0	0	0									2
94		2025-03-18 11:14:08	32	1	1	1		1	165	1	19.2	1	2						0				0	0	3		3	0				116					4.37	9.9				180			2
301		2025-03-19 08:31:30	40	1	1	1		1	156	1	14.4	1	1						0	40	40		0	0	3	5	3	0				90					5.12	6.88	72	7.4	19	203			2
139		2025-03-18 12:37:07	37	1	1	1	0	1	182	1	11.8	1	2	0	0				0	37	37	Nil	0	0	3	5	4	0		0		107	0	0	0	0	5.11		6.96	0.66	2.01	215	13.9	73.3	2
347		2025-03-19 09:34:07	25			1		1	117	1	9.5	1	2						1	34	34		0	0	3	3	1	0			1	71					2.62	12.1	61	7.4	31.2	274			2
435		2025-03-19 11:09:01	18	0	1	0		1	168	1	8.1	1	2						1	37			0	0	3	1	0	0				86					3.87	7.46	58	6.7	32.4	585			2
418		2025-03-21 07:02:15	22	0	2	1		1	151	1		1	2			0	Hypertension	0		39	39		0	0	3	2	1	0				76													2
358		2025-03-21 06:09:25	17	0	1	0		1	165	1		1	1		0	0	Anaemia in pregnancy	0	1	38	38	NIL	0	0	3	1	0	0			0	103	0	0	0	0									2
554		2025-03-19 17:21:35	27	1	1	1	0	0	115	0	14	0		0	0				0	29	39	None	0	0	2	2	1	1	0	0	1	45	0	0	0	0	4	9	7	1	7	180			2
321		2025-03-21 03:57:44	36	0	1	1	1	0	127	0		0								41	41	NIL	0	0	2	5	4	1	0	1	0	61	0	0	0	0									2
220		2025-03-18 17:36:02	22	0	1	0	0	0	98	0	9	0		0	0	0	Nil	0	1	38	38	Nil	0	0	2	1	0	1	0	0	0	55	0	0	0	0	4.9	7.3	3.1	1.2	1	299			2
588		2025-03-21 15:25:14	26	0	2	1	0	0	115	0	7.9	0		0	0				1	39	39	NIL	0	0	2	3	2	0	0	0	0	86	0	0	0	0	2.74	17.02	13.31	1.34	2.33	241			2
93		2025-03-18 11:11:28	18	1	1	0	0	0	107	0	8.8	0			0				1		36		0	0	2	1	2	0	0	0	0	73	0	0	0	0	3.59	19.69	15.77	1.46	2.44	277	39.5	82.4	2
463		2025-03-21 08:12:29	26	1	1	1	0	0	135	0	9.2	0		0	0				1	40	40		0	0	2	2	1	0	0	0	0	90	0	0	0	0	2.97	5.69	3.33	0.3	2.01	175			2
74		2025-03-18 10:50:35	29	0	1	1	0	0	121	0	10.5	0			0				1	28	39	LPOL	1	0	2	3	2	0	0	0	0	74	0	0	0	0	3.99	19.53							2
156		2025-03-18 13:00:05	29	1	1	1	0	0	112	0	10.6	0		0	0				1	37	37	NIL	0	0	2	3	2	0	0	0	0	70	0	0	0	0	4.58	9.1	6.25	0.54	2.31	16.7			2
203		2025-03-20 18:08:18	21	0	1	1		0	119	0	10.6	0							1	32	32	PREMATURE	1	0	2	2	1	0	0		0	75	0	0	0	0									2
411		2025-03-21 06:57:15	14	0	1	0	0	0	116	0	10.9	0		0	0				1	29	29	NIL	0	0	2	1	1	0	0	0	0	67	0	0	0	0	3.93	11.63				228			2
472		2025-03-19 11:47:33	36	0	2	1	0	0	111	0	11	0		0	0				0	39	39	NIL	0	0	2	6	5	0	0	0	0	69	0	0	0	0	3.68	8.35	5.69	0.59	1.97	306			2
40		2025-03-18 09:56:32	31	0	1	1	0	1	126	0	11.1	0		0	0				0	36	37	NIL	0	0	2	4	3	0	0	0		82	0	0	0	1	4.08	18.42				188			2
89		2025-03-18 11:02:55	33	1	1	0	0	0	119	0	11.5	0			0				0		38		0	0	2	2	1	0	0	0	0	63	0	0	0	0									2
391		2025-03-19 10:28:44	27	0	2	0	0	0	101	0	11.7	0		0	0				0	38	38	NIL	0	0	2	4	3	0	0	1	0	84	0	0	0	0	3.96	6.59	4.09	0.73	1.7	195	42.1		2
194		2025-03-20 14:00:05	22	0	1	1	0	0	125	0	11.8	0		0	0				0	39	39		0	0	2	3	2	0	0	0	0	74	0	0	0	0									2
309		2025-03-19 08:44:27	17	0	1	0	0	0	133	0	11.9	0		0	0				0	35	35	NIL	0	0	2	2	1	0	0		0	80	0	0		0									2
550		2025-03-19 15:50:20	31	1	1	1	0	1	130	0	12	0		0	0				0	28	39	None	0	0	2	3	1	0	0	0	0	59	0	0	0	0	3	10	6	1	7	200			2
557		2025-03-19 17:33:06	30	1	1	1	0	0	130	0	12	0		0	0				0	28	38	None	0	0	2	4	2	0	0	0	1	68	1	0	0	1	3.4	15	4	0	7.2	160			2
555		2025-03-19 17:24:02	21	0	1	0	0	0	118	0	12	0		0	0				0	27	38	None	0	0	2	1	0	0	0	0	1	48	0	0	0	1	4	9	7	0	8	166			2
552		2025-03-19 17:17:32	20	0	1	0	0	1	131	0	12	0		0	0				0	27	39	None	0	0	2	2	0	0	0	0	0	50	0	0	0	0	3	10	6	1	7	200			2
551		2025-03-19 16:01:39	20	0	1	0	0	1	131	0	12	0		0	0				0	27	39	None	0	0	2	2	0	0	0	0	0	50	0	0	0	0	3	10	6	1	7	200			2
413		2025-03-19 10:49:02	19	0	1	0	0	0	137	0	12.3	0							0	36	36	NIL	0	0	2	1	0	0	0	0	0	93	0	0	0	0	4.51	6.55	4.68	0.3	1.55	200			2
316		2025-03-21 03:46:09	20	0	1	1	0	0	155	1	12.4	0							0	38	38	NIL	0	0	2	1	0	0	0	1	0	99	0	0	0	0	4.29	6.49	4.78	0.5	1.16				2
78		2025-03-18 10:54:32	28	0	1	1	0	0	122	0	12.5	0							0	28	33	STILL BIRTY	1	1	2	3	2	0	0	0	0	84	0	0	0	0	4.07	6.7	3.16	0.46	3.08	234			2
430		2025-03-19 11:02:52	40	1	1	0	0	0	104	0	12.9	0							0	40	40	NIL	0	0	2	4	4	0	0	0	0	72	0	0	0	0	4.45	9	6.56	0.71	1.71	182			2
431		2025-03-19 11:03:11	40	1	1	0	0	0	104	0	12.9	0							0	40	40	NIL	0	0	2	4	4	0	0	0	0	72	0	0	0	0	4.45	9	6.56	0.71	1.71	182			2
407		2025-03-19 10:43:21	37	1	1	1	0	0	126	0	13	0		0	0				0	36		None	0	0	2	4	3	0	0	0	1	70	0	0	0	1	3	8	6.8	1	7	300			2
269		2025-03-18 20:23:15	37	1	1	1	0	0	126	0	13	0		0	0				0	36		None	0	0	2	4	3	0	0	0	1	70	0	0	0	1	3	8	6.8	1	7	300			2
558		2025-03-19 17:35:15	27	0	1	1	0	0	130	0	13	0		0	0				0	27	38	None	0	0	2	3	1	0	0	0	1	40	0	0	0	1	4	17	3.7	0	8	168			2
432		2025-03-21 07:29:24	27	0	1	1	0	0	109	0	13.1	0		0	0				0	42	42	NIL	0	0	2	3	2	0	0	0	0	77	0	0	0	0	13.1	6	4.26	0.39	1.31	129			2
528		2025-03-19 13:10:41	17	0	2	0	0	0	119	0	13.8	0							0	40	40	NIL	0	0	2	1	0	0	0		0	73	0	0	0	0	5.63	6.15	4.64	0.59	0.9	161			2
547		2025-03-19 15:38:20	35	1	2	1	0	1	118	0	14	0		0	0				0	29	38	None	0	0	2	6	5	0	0	0	1	60	0	0	0	1	4	10	6	0	7	259			2
544		2025-03-19 15:31:04	30	1	1	1	0	0	114	0	15	0		0	0				0	29	38	None	0	0	2	3	2	0	0	0	1	59	0	0	0	1	4	10	6.6	1	7	207			2
545		2025-03-19 15:33:33	20	1	2	1	0	0	131	0	15	0		0	0				0	29	38	None	0	0	2	2	1	0	0	0	1	67	0	0	0	1	4	10	8	0	8	259			2
343		2025-03-21 05:40:26	38	1	1	1	0	0	115	0	15.6	0		0	0				0	37	37	NIL	0	0	2	3	2	0	0	0	0	60	0	0	0	0	4.47	8.2	75	3	21	224			2
213		2025-03-20 20:07:29	36	0	1	1	0	0	138	0	16.7	0		0	0				0	38	38	NIL	0	0	2	5	3	0	0	0	0	77	0	0	0	0	3.32	5.9	3.41	0.5	1.99	187			2
179		2025-03-20 13:12:43	19	0	1	1	0	0	117	0		0		0	0					40	40	IUFD	1	1	2	1	0	0	0	0	0	74	0	0	0	0									2
458		2025-03-21 08:07:10	42	0	1	0	0	0	144	1		0		0	0					38	38	Iufd	1	1	2	5	4	0	0	0	0	81	0	0	0	0									2
109		2025-03-18 11:44:19	21	0	1	0	0	0	120	0		0			0								0	0	2	2	1	0	0	0	0	83	0	0	0	0									2
95		2025-03-18 11:16:13	22	0	1	1	0	0	124	0		0			0					31	31		0	0	2	1	0	0	0	0	0	84	0		0	0									2
171		2025-03-18 13:18:59	33	1	1	0	0	1	105	0		0								38	38		0	0	2	4	2	0	0	0	0	82	1	0	0	0									2
469		2025-03-21 08:22:14	31	0	1	1	0	0	146	1		0		0	0					39	39		0	0	2	2	1	0	0	0	0	88	0	0	0	0									2
191		2025-03-20 13:54:35	29	0	1	1	0	0	142	1		0		0	0					39	39		0	0	2	3	2	0	0	0	0	79	0	0	0	0									2
400		2025-03-21 06:49:47	28	0	1	1	0	0	152	1		0		0	0					39	39		0	0	2	3	2	0	0	0	1	87	0	0	0	0									2
182		2025-03-20 13:30:58	21	0	2	1	0	0	142	1		0		0	0					39	39		0	0	2	1	0	0	0	0	0	81	0	0	0	0									2
174		2025-03-20 12:43:20	26	0	1	1		0	127	0		0		0	0					38	38		0	0	2	3	2	0	0	0	0	84	0	0	0	0									2
175		2025-03-20 12:47:08	38	0	1	1		0	114	0		0		0	0					48	40		0	0	2	5	4	0	0	0	0	72	0	0	0	0									2
184		2025-03-20 13:35:23	40	1	1	1	0	0	103	0		0		0	0					37	38		0	0	2	5	4	0	0	0	0	62	0	0	0	0									2
176		2025-03-20 12:52:09	35	1	1	1	0	0	131	0		0		0	0					39	40		0	0	2	8	7	0	0	0	0	84	0	0	0	0									2
196		2025-03-20 14:10:56	35	1	1	1	0	0	118	0		0		0	0					34	35		0	0	2	2	1	0	0	0	0	79	0	0	0	0									2
460		2025-03-21 08:09:36	33	1	1	1	0	0	106	0		0		0	0					32			0	0	2	3	2	0	0	0	0	85	0	0	0	0									2
444		2025-03-21 07:49:40	30	1	1	1	0	0	104	0		0		0	0					37	37		0	0	2	4	3	0	0	0	0	72	0	0	0	0									2
183		2025-03-20 13:33:36	29	1	1	1	0	0	103	0		0		0	0					41	41		0	0	2	3	2	0	0	0	0	62	0	0	0	0									2
180		2025-03-20 13:16:03	24	1	1	1	0	0	117	0		0		0	0					38	38		0	0	2	1	0	0	0	0	0	69	0	0	0	0									2
425		2025-03-21 07:12:46	21	1	1	1	0	0	135	0		0		0	0					38	38		0	0	2	2	1	0	0	0	0	85	0	0	0	0									2
181		2025-03-20 13:21:36	20	1	1	1	0	0	118	0		0		0	0					40	40		0	0	2	2	1	0	0	0	0	68	0	0	0	0									2
185		2025-03-20 13:42:41	19	1	1	1	0	0	124	0		0		0	0					39	39		0	0	2	1	0	0	0	0	0	79	0	0	0	0									2
188		2025-03-20 13:48:20	37	0	2	1	0	0	127	0		0		0	0					39	39		0	0	2	9	8	0	0	0	0	93	0	0	0	0									2
427		2025-03-21 07:17:01	36	0	1	1	0	0	119	0		0		0	0					39	39		0	0	2	4	3	0	0	0	0	81	0	0	0	0									2
190		2025-03-20 13:51:23	34	0	1	1	0	0	88	0		0		0	0					40	40		0	0	2	4	3	0	0	0	0	70	0	0	0	0									2
178		2025-03-20 13:08:51	32	0	1	1	0	0	119	0		0		0	0					41	41		0	0	2	3	2	0	0	0	0	76	0	0	0	0									2
200		2025-03-20 14:36:35	32	0	1	1	0	0	115	0		0		0	0					38			0	0	2	3	2	0	0	0	0	69	0	0	0	0									2
197		2025-03-20 14:28:10	31	0	1	1	0	0	131	0		0		0	0					38	38		0	0	2	2	1	0	0	0	0	84	0	0	0	0									2
195		2025-03-20 14:04:15	27	0	2	1	0	0	117	0		0		0	0					40	40		0	0	2	4	3	0	0	0	0	84	0	0	0	0									2
470		2025-03-21 08:24:03	26	0	1	1	0	0	129	0		0		0	0					41	41		0	0	2	4	2	0	0	0	0	73	0	0	0	0									2
177		2025-03-20 13:01:33	26	0	1	1	0	0	95	0		0		0	0					38	38		0	0	2	1	0	0	0	0	0	68	0	0	0	0									2
189		2025-03-20 13:49:46	25	0	1	1	0	0	129	0		0		0	0					39	39		0	0	2	3	2	0	0	0	0	89	0	0	0	0									2
415		2025-03-21 06:59:33	24	0	1	0	0	0	138	0		0		0	0					38	38		0	0	2	4	3	0	0	0	1	80	0	0	0	0									2
186		2025-03-20 13:45:11	24	0	1	1	0	0	112	0		0		0	0					39	39		0	0	2	2	0	0	0	0	0	73	0	0	0	0									2
362		2025-03-21 06:14:43	22	0	1	1	0	0	119	0		0		0	0					41	41		0	0	2	3	2	0	0	0	0	86	0	0	0	0									2
192		2025-03-20 13:57:46	21	0	1	1	0	0	114	0		0		0	0					38	38		0	0	2	1	0	0	0	0	0	43	0	0	0	0									2
193		2025-03-20 13:58:17	21	0	1	1	0	0	114	0		0		0	0					38	38		0	0	2	1	0	0	0	0	0	43	0	0	0	0									2
393		2025-03-21 06:42:16	20	0	2	1	0	0	134	0		0		0	0					40	40		0	0	2	1	0	0	0	0	0	82	0	0	0	0									2
187		2025-03-20 13:46:31	20	0	2	0	0	0	112	0		0		0	0					39	39		0	0	2	1	0	0	0	0	0	73	0	0	0	0									2
198		2025-03-20 14:30:31	18	0	1	0	0	0	122	0		0		0	0					40	40		0	0	2	1	0	0	0	0	0	87	0	0	0	0									2
472		2025-03-21 08:25:45	18	0	2	1	0	0	107	0		0		0	0					39	39		0	0	2	1	0	0	0	0	0	72	0	0	0	0									2
390		2025-03-21 06:39:27	17	0	2	1	0	0	119	0		0		0	0					36	36		0	0	2	2	1	0	0	0	0	63	0	0	0	0									2
346		2025-03-21 05:49:16	20	0	2	1	0	0	106	0		0		0	0					31	31	prematurity	1	0	2	2	1	0	0	0	0	89	0	0	0	0									2
187		2025-03-18 13:47:10	21	0	1	0	0	0	136	0		0		0	0					28	28	prematurity	1	0	2	2	2	0	0	0	0	82	0	0	0	0									2
199		2025-03-20 14:33:11	26	0	1	1	0	0	115	0		0		0	0					27	27	Prematurity	1	0	2		1	0	0	0	0	69	0	0	0	0									2
130		2025-03-18 12:28:21	15		1		0	0	112	0		0								31	31	PRE-TERM LABOUR	1	0	2	1	0	0	0	0	0	70	0	0	0	0									2
543		2025-03-19 15:28:23	25	1	1	1	0	0	114	0		0		0	0					27	39	None	0	0	2	2	2	0	0	0	1	59	0	0	0	1									2
131		2025-03-18 12:29:45	31	0	1	1	0	0	144	1		0								41	41	Nil	0	0	2	3	2	0	0	0		88	0	0	0	0									2
481		2025-03-19 11:58:00	22	0	2	0		0	121	0		0								35	35	Nil	0	0	2	2	0	0	0	0	0	87	0												2
122		2025-03-18 12:16:20	24	0	2	1		0	100	0		0								38	38	Nil	0	0	2	2	1	0	0	0		62	0	0	0	0									2
216		2025-03-20 20:14:44	31	0	1	1		0	110	0		0								37	37	Nil	0	0	2	2	1	0	0	0	1	80	0	0	0	1									2
210		2025-03-20 19:50:07	35	0	1	1		0	126	0		0								37	37	Nil	0	0	2	3	4	0	0	0	0	86	0	0	0	0									2
211		2025-03-20 19:50:22	35	0	1	1		0	126	0		0								37	37	Nil	0	0	2	3	4	0	0	0	0	86	0	0	0	0									2
27		2025-03-18 09:35:47	21	1	1	1	0	0	137	0		0			0					37		Nil	0	0	2	1	0	0	0	0	0	80	0	0	0	0									2
396		2025-03-19 10:33:34	36	0	1	1	0	0	118	0		0								39	39	Nil	0	0	2	6	5	0	0	0	0	90	0	0	0	0									2
215		2025-03-18 17:16:32	33	0	2	1	0	0	122	0		0								39	39	Nil	0	0	2	7	6	0	0	0	0	1													2
401		2025-03-19 10:38:28	33	0	1	1	0	1	125	0		0								38	38	Nil	0	0	2	5	1	0	0	0	0	69	0	0	0	0									2
329		2025-03-21 04:27:46	24	0	1	1	0	0	120	0		0								39	39	Nil	0	0	2	2	1	0	0	0	0	68	0	0	0	0									2
266		2025-03-21 00:26:11	23	0	1	0	0	0	117	0		0								38	38	Nil	0	0	2	3	2	0	0		0	71	0	0	0	0									2
392		2025-03-19 10:29:13	21	0	2	0	0	0	110	0		0								39	96	Nil	0	0	2	1	0	0	0	0	0	65	0	0	0	0									2
207		2025-03-20 18:35:09	18	0	1	1	0	0	112	0		0								38	38	Nil	0	0	2	3	2	0	0	0	0	76	0	0	1	1									2
212		2025-03-20 19:55:32	15	0	2	0	0	0	121	0		0								38	38	Nil	0	0	2	1	0	0	0		0	89	0	0	0	0									2
120		2025-03-18 12:15:06	15	0	2	1	0	0	133	0		0		0	0					30	35	NIL	0	0	2	0	1	0	0	0	0	75	0	0	0	0									2
549		2025-03-21 11:03:21	16	0	2	0	0	1	111	0		0		0	0					35	36	NIL	0	0	2	1	1	0	0	0	0	86	0	0	0	0									2
473		2025-03-21 08:27:04	16	0	2	0	0	0	126	0		0		0	0					40	40	NIL	0	0	2	1	1	0	0	0	0	86	0	0	0	0									2
512		2025-03-19 12:52:35	17	0	1	0	0	0	110	0		0		0	0					37	37	NIL	0	0	2	1	0	0	0	0	0	89	0	0	0	0									2
462		2025-03-19 11:38:18	17	0	1	0	0	0	125	0		0		0	0					37	37	NIL	0	0	2	1	0	0	0	0	0	78	0	0		0									2
34		2025-03-18 09:48:13	18	0	1	1	0	0	110	0		0		0	0					42	42	NIL	0	0	2	1	0	0	0	0	0	67	0	0	0	0									2
551		2025-03-21 11:09:53	18	0	1	0	0	0	111	0		0		0	0					39	36	NIL	0	0	2	1	1	0	0	0	0	79	0	0	0	0									2
560		2025-03-21 14:04:43	18	0	1	0	0	0	111	0		0		0	0					31	38	NIL	0	0	2	1	0	0	0	0	0	63	0	0	0	0									2
507		2025-03-19 12:44:33	20	0	2	1	0	0	114	0		0		0	0					38	38	NIL	0	0	2	2	1	0	0	0	0	72	0	0	0	0									2
385		2025-03-21 06:34:30	20	0	1	0	0	0	123	0		0		0	0					39	39	NIL	0	0	2	2	1	0	0	0	0	81	0	0	0	0									2
476		2025-03-19 11:53:17	21	0	2	0	0	0	108	0		0		0	0					41	41	NIL	0	0	2	1	1	0	0	0	0	80	0	0	0	0									2
324		2025-03-19 09:03:05	21	0	1	1	0	0	110	0		0		0	0					37	37	NIL	0	0	2	1	0	0	0	0	0	65	0	0	0	0									2
452		2025-03-21 07:58:26	21	0	2	0	0	0	118	0		0		0	0					36	36	NIL	0	0	2	1	1	0	0	0	0	74	0	0	0	1									2
423		2025-03-19 10:58:38	21	0	1	0	0	0	122	0		0		0	0					39	39	NIL	0	0	2	1	0	0	0	0	0	92	0	0	0	0									2
165		2025-03-18 13:11:52	22	0	1	0	0	0	111	0		0		0	0					33	6	NIL	0	0	2	1	0	0	0	0	0	52	0	0	0	0									2
525		2025-03-21 09:41:00	23	0	2	1	0	0	115	0		0		0	0					38	38	NIL	0	0	2	2	1	0	0	0	0	78	0	0	0	0									2
475		2025-03-19 11:53:15	23	0	1	1	0	0	136	0		0		0	0					46	46	NIL	0	0	2	2	1	0	0	0	0	98	0	0	0	0									2
348		2025-03-19 09:34:24	24	0	1	1	0	0	112	0		0		0	1					38	38	NIL	0	0	2	1		0	0	0	0	72	0	0	0	0									2
482		2025-03-19 11:58:07	24	0	1	0	0	0	112	0		0		0	0					35	35	NIL	0	0	2	1	0	0	0	0	0	70	0	0	0	0									2
582		2025-03-21 15:17:11	25	0	2	1	0	0	100	0		0		0	0					40	40	NIL	0	0	2	4	4	0	0	0	0	64	0	0	0	0									2
377		2025-03-21 06:27:56	25	0	1	1	0	0	110	0		0		0	0					40	41	NIL	0	0	2	2	1	0	0	0	0	78	0	0	0	0									2
337		2025-03-21 04:56:30	26	0	1	1	0	0	114	0		0		0	0					40	40	NIL	0	0	2	3	2	0	0	0	0	79	0	0	0	0									2
564		2025-03-21 14:16:33	26	0	1	1	0	0	121	0		0		0	0					39	39	NIL	0	0	2	3	2	0	0	0	0	104	0	0	0	0									2
459		2025-03-19 11:35:18	26	0	1	0	0	0	138	0		0		0	0					34	34	NIL	0	0	2	1	0	0	0	0	0	87	0	0	0	0									2
86		2025-03-18 11:02:33	27	0	1	1	0	0	109	0		0		0	0					39	39	NIL	0	0	2	2	1	0	0	0	0	75	0	0	0	0									2
405		2025-03-19 10:42:52	27	0	2	1	0	0	106	0		0		0	0					38	38	NIL	0	0	2	4	4	0	0	0	0	70	0	0	0	0									2
502		2025-03-19 12:41:48	29	0	1	0	0	0	103	0		0		0	0					40	41	NIL	0	0	2	3	2	0	0	0	0	73	0	0	0	0									2
457		2025-03-19 11:33:27	29	0	1	1	0	0	119	0		0		0	0					40	40	NIL	0	0	2	6	5	0	0	0	0	81	0	0	0	0									2
486		2025-03-21 08:44:48	29	0	2	0	0	0	121	0		0		0	0					41	41	NIL	0	0	2	3	3	0	0	0	0	79	0	0	0	0									2
444		2025-03-19 11:18:20	29	0	1		0	0	132	0		0		0	0					40	40	NIL	0	0	2	5	5	0	0	0	0	92	0	0	0	0									2
406		2025-03-19 10:43:04	30	0	1	1	0	0	124	0		0		0	0					37	37	NIL	0	0	2	5	4	0	0	0	0	68	0	0	0	0									2
316		2025-03-19 08:54:19	32	0	1	1	0	0	119	0		0		0	0					39	39	NIL	0	0	2	3	2	0	0	0	0	70	0	0	0	0									2
550		2025-03-21 11:06:26	33	0		1	0	0	115	0		0		0	0					36	39	NIL	0	0	2	5	4	0	0	0	0	86	0	0	0	0									2
240		2025-03-20 21:55:59	33	0	1	1	0	0	128	0		0		0	0					39	39	NIL	0	0	2	3	2	0	0	0	0	80	0	0	0	0									2
424		2025-03-19 10:58:50	34	0	1	1	0	0	100	0		0		0	0					40	40	NIL	0	0	2	3	4	0	0	0	0	64	0	0	0	0									2
436		2025-03-21 07:40:05	35	0	2	1	0	0	135	0		0		0	0					37	37	NIL	0	0	2	7	6	0	0	0	0	84	0	0	0	0									2
535		2025-03-21 10:09:25	37	0	2	1	0	0	112	0		0		0	0					39	39	NIL	0	0	2	5	5	0	0	0	0	66	0	0	0	0									2
585		2025-03-21 15:21:14	37	0	1	1	0	0	112	0		0		0	0					39	39	NIL	0	0	2	5	4	0	0	0	0	66	0	0	0	0									2
441		2025-03-21 07:45:52	38	0	1	1	0	0	108	0		0		0	0					41	41	NIL	0	0	2	6	5	0	0	0	0	73	0	0	0	0									2
218		2025-03-20 20:44:46	40	0	1	1	0	1	119	0		0		0	0					34	34	NIL	0	0	2	4	3	0	0	0	0	83	0	0	0	0									2
410		2025-03-19 10:45:09	40	0	1	1	0	0	101	0		0		0	0					38	39	NIL	0	0	2	6	4	0	0	0	0	71	0	0	0	0									2
381		2025-03-21 06:30:43	40	0	1	1	0	0	120	0		0		0	0					40	70	NIL	0	0	2	3	2	0	0	0	0	78	0	0	0	0									2
436		2025-03-19 11:10:12	41	0	1	1	0	0	114	0		0		0	0					38	38	NIL	0	0	2	5	3	0	0	0	0	64	0	0	0	0									2
438		2025-03-19 11:13:23	41	0	1	1	0	0	114	0		0		0	0					38	38	NIL	0	0	2	5	3	0	0	0	0	64	0	0	0	0									2
600		2025-03-21 15:45:59	37	1	1	1	0	0	130	0		0		0	0					38	38	NIL	0	0	2	2	1	0	0	0	0	92	0	0	0	0									2
100		2025-03-18 11:26:12	21	0	2	1		0	119	0		0		0	0					41	41	NIL	0	0	2	2	1	0	0	0	0	89	0	0	0	0									2
41		2025-03-18 09:59:03	26	1	1	0	0	0	150	1		0		0	0					38	38	NIL	0	0	2	1	0	0	0	0	0	90	0	0	0	0									2
312		2025-03-21 03:38:03	29	0	1	1	1	0	142	1		0								39	39	NIL	0	0	2	4	3	0	0	0	0	80	0	0	0	0									2
37		2025-03-18 09:51:55	37	0	2	1	0	0	147	1		0			0					41	41	NIL	0	0	2	5	6	0	0	0	0	94	0	0	0	0									2
336		2025-03-21 04:54:07	23	0	1	1		0	120	0		0								39	39	NIL	0	0	2	3	2	0	0	0	0	83	0	0	0	0									2
311		2025-03-21 03:35:32	33	1	1	0	0	0	123	0		0								39	39	NIL	0	0	2	2	1	0	0	0	0	91	0	0	0	0									2
322		2025-03-21 04:00:30	40	0	1	0	0	0	109	0		0								36	39	NIL	0	0	2	7	6	0	0	0	0	74	0	0	0	0									2
526		2025-03-19 13:07:46	39	0	2	1	0	0	100	0		0								38	38	NIL	0	0	2	8	7	0	0	0	0	79	0	0	0	0									2
478		2025-03-19 11:55:41	35	0	1	1	0	0	100	0		0								39	39	NIL	0	0	2	6	5	0	0	0	0	63	0	0	0	0									2
228		2025-03-20 21:25:28	30	0	1	1	0	0	123	0		0								40	41	NIL	0	0	2	4	4	0	0	0	0	67	0	0	0	0									2
421		2025-03-19 10:56:16	30	0	2	1	0	0	109	0		0								40	40	NIL	0	0	2	4	3	0	0	0	0	21	0	0	0	0									2
320		2025-03-21 03:55:00	29	0	1	1	0	0	114	0		0								36	39	NIL	0	0	2	1	0	0	0	0	0	64	0	0	0	0									2
483		2025-03-19 12:00:58	27	0	2	1	0	0	119	0		0								34	34	NIL	0	0	2	3	2	0	0	0	0	68	0	0	0	0									2
310		2025-03-21 03:31:48	25	0	1	0	0	0	136	0		0								40	40	NIL	0	0	2	2	0	0	0	0	0	76	0	0	0	0									2
31		2025-03-18 09:41:24	25	0	1	1	0	0	104	0		0			0					37	37	NIL	0	0	2	3	2	0	0	0	0	60	0	0	0	0									2
241		2025-03-20 22:00:16	23	0	2	1	0	0	127	0		0								28	37	NIL	0	0	2	3	2	0	0	0	0	96	0	0	0	0									2
125		2025-03-18 12:20:23	22	0	2	1	0	0	120	0		0			0					40	40	NIL	0	0	2	2	1	0	0	0	0	60	0	0	0	0									2
232		2025-03-20 21:35:15	21	0	2	0	0	0	120	0		0								40	41	NIL	0	0	2	1	0	0	0		0	170													2
530		2025-03-19 13:14:24	21	0	2	0	0	0	118	0		0								40	40	NIL	0	0	2	2	1	0	0	0	0	66	0	0	0	0									2
389		2025-03-19 10:28:23	21	0	1	0	0	0	115	0		0								36	36	NIL	0	0	2	0	1	0	0	0	0	81	0	0	0	0									2
230		2025-03-20 21:28:56	20	0	2	1	0	0	111	0		0								40	40	NIL	0	0	2	1	0	0	0	0	0	70	0		0	0									2
24		2025-03-18 09:25:43	19	0	1	0	0	0	123	0		0			0					39	39	NIL	0	0	2	1	1	0	0	0	0	70	0	0	0	0									2
69		2025-03-18 10:43:29	19	0	1	0	0	1	123	0		0								41	41	NIL	0	0	2	1	1	0	0	0	1	77	0	0	0	0									2
54		2025-03-18 10:21:02	32	0	2	1	0	0	113	0		0			0					40	40	MILD ASPHYXIA	1	0	2	2	1	0	0	0	0	84	0	0	0	0									2
351		2025-03-21 05:59:48	15	0	2	0	0	0	124	0		0		0	0					39	39	Fetal distress	1	0	2	1	1	0	0	0	0	71	0	0	0	0									2
443		2025-03-21 07:48:51	21	0	2	1	0	0	108	0		0		0	0					41	41	Fetal distress	1	0	2	1	1	0	0	0	0	81	0	0	0	0									2
538		2025-03-19 13:27:49	42	0	2	1	0	0	116	0		0								38	38	FSB	1	0	2	9	8	0	0	0	0	65	0	0	0	0									2
127		2025-03-18 12:24:55	26	0	1	1	0	0	128	0		0		0	0					41	41	FETAL CRISIS	1	0	2	2	1	0	0	0	0	70	0	0	0	0									2
521		2025-03-19 13:03:40	19	0	1	0	0	0	103	0		0		0	0					28	28	Anencephaly	1	0	2	1	0	0	0	0	0	69	0	0	0	0									2
510		2025-03-21 09:16:20	18	0	1	0	0	0	110	0		0		0	0	1	vulvar warts	0		37	37	NIL	0	0	2	1	1	0	0	0	0	67	0	0	0	0									2
530		2025-03-21 09:57:10	36	0	1	1	0	0	107	0		0		0	0	0	varicose veins	1		69	39	NIL	0	0	2	4	3	0	0	0	0	66	0	0	0	0									2
523		2025-03-21 09:36:25	18	0	2	1	0	0	110	0		0		0	0	0	prolonged first phase of labour	0		40	41	NIL	0	0	2	1	1	0	0	0	0	70	0	0	0	0									2
484		2025-03-19 12:03:26	23	0	2	1	0	0	123	0		0		0	0	0	post date labour	0		40	40	NIL	0	0	2	2	1	0	0	0	0	83	0	0	0	0									2
25		2025-03-18 09:26:44	25	0	1	1	0	0	140	1		0		0	0	0	post date	0		41	41	NIL	0	0	2	2	1	0	0	0	0	80	0	0	0	0									2
137		2025-03-18 12:35:10	31	1	2	1	0	0	125	0	11	0		0	0	0	null	0	0	38	38	small baby	1	0	2	5	4	0	0	0	1	90	1	0	0	1	4	8	6	0.08	7	150	7	0.08	2
211		2025-03-18 17:07:30	27	0	2	0	0	0	128	0	16.3	0		0	0	0	nill	0	0	38	38	nill	0	0	2	4	3	0	0	0	0	90	0	0	0	1	5.03	15	6	1	4	280	28	1	2
197		2025-03-18 15:06:46	29	0	2	0	0	0	125	0	15	0		0	0	0	nill	0	0	38	38	nilk	0	0	2	5	4	0	0	0	0	90	0	0	0	0	4	7	5	1	8	159	7	0.8	2
158		2025-03-18 13:02:55	30	0	2	1	0	0	119	0	15	0			0		nill	0	0	38	38	nill	0	0	2	8	7	0	0	0	0	90	0	0	0	0	3	12	7	0.9	6	155	22	0.6	2
213		2025-03-18 17:12:16	29	1	1	1	0	0	115	0	13	0		0	0		nill	0	0	38	38	nill	0	0	2	6	5	0	0	0	0	90	0	0	0	0	5	18	8	1.5	9	400	32	1.3	2
200		2025-03-18 15:14:18	27	1	1	1	0	0	122	0	13	0		0	0		nill	0	0	38	38	nill	0	0	2	3	2	0	0	0	0	90	0	0	0	1	4	17	7.55	0.02	7	250	30	1	2
209		2025-03-18 17:03:03	25	1	1	1	0	0	120	0	13	0		0	0		nill	0	0	38	38	nill	0	0	2	3	2	0	0	0	0	90	0	0	0	0	3.9	7	1	1.5	7	355	6	1	2
97		2025-03-18 11:18:33	34	0	2	0	0	0	120	0	13	0		0	0		nill	0	0	38	38	nill	0	0	2	8	7	0	0	0	0	92	0	1	0	1	4	7	4	1	8	370	22	1	2
203		2025-03-18 15:21:43	30	0	1	0	0	0	128	0	13	0		0	0		nill	0	0	38	38	nill	0	0	2	6	5	0	0	0	0	90	0	0	0	0	5	7	1	1.3	7	285	8	1	2
77		2025-03-18 10:53:08	30	0	1	1	0	0	121	0	13	0		0	0		nill	0	0	38	38	nill	0	0	2	4	3	0	0	0	1	90	0	0	0	1	4.5	5	2	1	8	200	15	0.9	2
204		2025-03-18 15:26:44	29	0	1	1	0	0	130	0	13	0		0	0		nill	0	0	38	38	nill	0	0	2	2	1	0	0	0	0	90	0	0	0	0	4	16	7	1	9	400	6	1	2
207		2025-03-18 15:34:16	32	1	2	0	0	0	121	0	12	0		0	0		nill	0	0	38	38	nill	0	0	2	8	7	0	0	0	0	90	0	0	0	0	4	13	5	1	7	260	7	0.05	2
199		2025-03-18 15:11:45	26	1	2	1	0	0	119	0	12	0		0	0		nill	0	0	38	38	nill	0	0	2	5	4	0	0	0	0	90	0	0	0	0	4	7	1.5	0.1	8	380	7	0.9	2
161		2025-03-18 13:06:10	26	1	1	0	0	0	115	0	12	0		0	0		nill	0	0	38	38	nill	0	0	2	3	2	0	0	0	0	90	0	0	0	1	5	7.2	6	1	8	386	17	1.2	2
214		2025-03-18 17:14:08	30	0	2	1	0	0	120	0	12	0		0	0		nill	0	0	38	38	nill	0	0	2	9	8	0	0	0	0	90	0	0	0	0	3	6	1	1	6	150	6	0.7	2
198		2025-03-18 15:09:28	25	0	2	1	0	0	120	0	12	0		0	0		nill	0	0	38	38	nill	0	0	2	6	5	0	0	0	0	89	0	0	0	0	5	14	8	0.01	7	358	7	1	2
208		2025-03-18 15:36:32	33	0	1	0	0	0	120	0	11	0		0	0		nill	0	0	38	38	nill	0	0	2	6	5	0	0	0	0	90	0	0	0	0	4	7	8	1	5	360	6	0.04	2
201		2025-03-18 15:17:02	28	1	1	1	0	0	123	0	10	0		0	0		nill	0	1	38	38	0	0	0	2	6	5	0	0	0	0	89	0	0	0	0	4	7	5	1	5	284	9	0.7	2
205		2025-03-18 15:29:07	31	1	1	1	0	0	118	0	10	0		0	0		nill	0	1	38	38	nill	0	0	2	6	5	0	0	0	0	90	0	0	0	0	4	13	5	1	8	340	6	1	2
210		2025-03-18 17:05:11	26	1	1	0	0	0	126	0	10	0		0	0		nill	0	1	38	38	nill	0	0	2	6	5	0	0	0	0	89	0	0	0	0	5	16	7	1	9	368	30	1.3	2
467		2025-03-21 08:20:15	30	0	1	0	0	0	120	0		0		0	0		long bith interval	0		42	42	NIL	0	0	2	2	2	0	0	0	0	64	0	0	0	0									2
529		2025-03-21 09:52:41	41	0	1	1	0	0	106	0	11.6	0		0	0		hypertonia of uterus	1	0	41	41	NIL	0	0	2	3	2	0	0	0	0	63	0	0	0	0	4.87	9.93	7.12	0.77	1.99	281			2
476		2025-03-21 08:32:22	27	0	1	1	0	0	131	0		0		0	0	0	baby NICU	0		38	38	spinal bifida + club foot	1	0	2	3	3	0	0	0	0	87	0	0	0	0									2
541		2025-03-21 10:46:22	21	0	1	1	0	1	106	0	9.2	0		0	0	1	UTI	0	1	38	38	NIL	0	0	2	2	1	0	0	0	0	58	0	0	0	0	3.87	16.34	13.97	1.01	1.32	411			2
392		2025-03-21 06:42:09	28	0	1	1	0	0	106	0		0		0	0	0	UTERINE PROLAPSE IN POSTNATAL PT	1		37	37	NIL	0	0	2	2	3	0	0	0	0	78	0	0	0	0									2
115		2025-03-18 12:10:09	16	0	1	0	0	0	141	1		0			0	0	UNDERAGE PREG IN LPOL	0		38	38	NIL	0	0	2	1	6	0	0	0	0	81	0	0	0	0									2
13		2025-03-18 08:42:46	20	0	1	0	0	0	138	0		0		0	0	0	TPROM	1		37	37	nil	0	0	2	1	0	0	0	0	1	95	0	0	0	0									2
51		2025-03-18 10:13:57	26	1	1	0	0	0	113	0		0		0	0	0	TPROM	1		37	37	NIL	0	0	2	2	1	0	0	0	0	60	0	0	0	0									2
543		2025-03-21 10:49:59	35	0	2	1	0	0	137	0		0		0	0	0	Soft tissue injury	0		29	39	NIL	0	0	2	3	2	0	0	0	0	84	0	0	0	0									2
382		2025-03-19 10:20:50	24	0	1	0		0	101	0		0		0	0	0	SYMPTOMATIC ANEMIA	0	1	36	36	NIL	0	0	2	1	0	0	0	0	0	61	0	0	0	0									2
339		2025-03-21 05:07:04	23	0	2	1	0	0	94	0	4.8	0		0	0	0	SEVERE ANEMIA 2⁰ APH	0	1	39	40	NIL	0	0	2	3	2	0	0	0	0	58	0	0	0		1.78	11.88	8.52	0.67	2.51	271			2
479		2025-03-21 08:38:26	29	0	1	1	0	0	89	0		0		0	0	0	RPOGS	0		40	40	NIL	0	0	2	5	4	0	0	0	0	52	0	0	0	0									2
509		2025-03-21 09:15:53	24	0	1		0	0	107	0		0		0	0	0	RECTAL VAGINAL FISTULA	1		39	39	0	0	0	2	2	1	0	0	0	0	67	0	0	0	0									2
388		2025-03-21 06:37:32	23	0	1	1	0	0	128	0		0		0	0	0	Puerperal sepsis	0		32	32		0	0	2	1	0	0	0	0	0	86	0	0	0	0									2
110		2025-03-18 11:49:00	18	0	2	0	0	0	125	0		0				0	PROM IN PRIMI GRAVIDA IN APOL	1		39	40	NIL	0	0	2	1	0	0	0	0	0	65	0												2
108		2025-03-18 11:37:14	17	0	1	0	0	0	106	0		0			0	0	PROM	1		38	38		0	0	2	1	0	0	0	0	0	90	0	0	0	0									2
179		2025-03-18 13:29:29	17	0	1	0	0	0	125	0		0		0	0	0	PRE-TERM LABOUR	1		37	37	NIL	0	0	2	1	1	0	0	0	0	80	0	0	0	0									2
385		2025-03-19 10:23:00	17	0	1	0	0	0	125	0		0		0	0	0	PRE-TERM LABOUR	1		37	37	NIL	0	0	2	1	1	0	0	0	0	80	0	0	0	0									2
515		2025-03-21 09:24:05	36	0	1	1	0	0	95	0		0		0	0	0	PPROM	1		34	34	NIL	0	0	2	2	1	0	0	0	0	60	0	0	0	0									2
376		2025-03-19 10:12:56	36	0	1	1	0	0	133	0		0		0	0	0	PPROM	1		34	34	NIL	0	0	2	7	5	0	0	0	1	83	0	0	0	0									2
53		2025-03-18 10:19:05	19	0	2	1		0	113	0		0		0	0	0	PPROM	1		38	38	NIL	0	0	2	2	1	0	0	0	0	69	0	0	0	0									2
35		2025-03-18 09:48:17	35	0	2	1	0	0	109	0		0			0	0	PPROM	1		36	36	NIL	0	0	2	5	4	0	0	0	0	67	0	0	0	0									2
371		2025-03-21 06:22:45	27	0	1	0	0	0	135	0	13.5	0		0	0	0	PPH	1	0	38	38		0	0	2	1	0	0	0	0	1	87	0	0	0	1	4.74	8.7	6.37	0.8	1.5	130			2
84		2025-03-18 11:00:55	31	1	1	1	0	0	151	1		0		0	0	0	PIH in LPOL	1		40	40	Nill	0	0	2	4	3	0	0	0	0	100	0	0	0	1									2
85		2025-03-18 11:01:24	31	1	1	1	0	0	151	1		0		0	0	0	PIH in LPOL	1		40	40	Nill	0	0	2	4	3	0	0	0	0	100	0	0	0	1									2
380		2025-03-21 06:29:53	37	0	1	1	0	0	172	1		0		0	0	0	PIH	1		38	38		0	0	2	5	3	0	0	0	1	106	0	0	0	0									2
461		2025-03-21 08:10:04	30	0	1	1	0	0	122	0		0		0	0	0	Oedematous Cervix	1		38	38	NIL	0	0	2	4	3	0	0	0	0	67	0	0	0	0									2
63		2025-03-18 10:34:05	35	0	2	0	0	0	120	0	11	0		0	0	0	Nill	0	0	38	38	Nill	0	0	2	5	4	0	0	0	1	90	0	0	0	1									2
570		2025-03-19 21:24:06	17	0	1	1	0	1	118	0		0		0	0	0	Nil	0		38	39	Nil	0	0	2	1	0	0	0	0	0	65	0	0	0	0									2
225		2025-03-18 18:10:18	17	0	2	0	0	0	110	0		0		0	0	0	Nil	0		37	37	Nil	0	0	2	1	0	0	0	0	0	76	0	0	0	0									2
195		2025-03-18 15:03:44	18	0	2	0	0	0	103	0		0		0	0	0	Nil	0		33	37	Nil	0	0	2	1	0	0	0	0	0	67	0	0	0	0									2
222		2025-03-18 18:04:31	20	0	2	0	0	0	107	0		0		0	0	0	Nil	0		27	37	Nil	0	0	2	1	0	0	0	0	0	68	0	0	0	0									2
575		2025-03-20 04:15:33	20	0	1	0	0	0	115	0		0		0	0	0	Nil	0				Nil	0	0	2	1	0	0	0	0	0	68	0	1	0	1									2
230		2025-03-18 18:21:45	21	0	2	1	0	0	123	0		0		0	0	0	Nil	0		39	39	Nil	0	0	2	2	1	0	0	0	0	65	0	0	0	0									2
227		2025-03-18 18:15:47	23	0	2	0	0	0	108	0		0		0	0	0	Nil	0		36	39	Nil	0	0	2	2	1	0	0	0	0	67	0	0	0	0									2
235		2025-03-18 18:30:24	23	0	1	1	0	0	114	0		0		0	0	0	Nil	0		36	36	Nil	0	0	2	2	1	0	0	0	0	67	0	0	0	0									2
192		2025-03-18 14:57:51	25	0	1	0	0	0	123	0		0		0	0	0	Nil	0				Nil	0	0	2	1	0	0	0	0	0	79	0	0	0	0									2
569		2025-03-19 21:23:40	26	0	1	1	0	1	118	0		0		0	0	0	Nil	0		38	39	Nil	0	0	2	2	1	0	0	0	0	65	0	0	0	0									2
572		2025-03-19 21:25:12	29	0	1	1	0	1	118	0		0		0	0	0	Nil	0		37	37	Nil	0	0	2	3	2	0	0	0	0	65	0	0	0	0									2
236		2025-03-18 18:31:12	29	0	1	1	0	0	124	0		0		0	0	0	Nil	0		36	36	Nil	0	0	2	2	1	0	0	0	0	69	0	0	0	0									2
573		2025-03-19 21:25:58	30	0	1	1	0	1	132	0		0		0	0	0	Nil	0		37	37	Nil	0	0	2	3	1	0	0	0	0	98	0	0	0	1									2
574		2025-03-20 04:14:00	30	0	1	1	0	1	132	0		0		0	0	0	Nil	0		37	37	Nil	0	0	2	3	1	0	0	0	0	98	0	0	0	1									2
216		2025-03-18 17:17:53	33	0	2	1	0	0	122	0		0		0	0	0	Nil	0		39	39	Nil	0	0	2	7	6	0	0	0	0	84	0	0	0	0									2
571		2025-03-19 21:24:46	38	0	1	1	0	1	118	0		0		0	0	0	Nil	0		39	39	Nil	0	0	2	4	2	0	0	0	0	65	0	0	0	0									2
245		2025-03-18 18:47:54	19	1	2	1	0	0	102	0		0		0	0	0	Nil	0		38	38	Nil	0	0	2	1	0	0	0	0	0	56	0	0	0	0									2
243		2025-03-18 18:46:08	29	1	1	1	0	0	112	0		0		0	0	0	Nil	0		38	38	Nil	0	0	2	2	1	0	0	0	0	65	0	0	0	0									2
244		2025-03-18 18:46:51	29	1	1	1	0	0	112	0		0		0	0	0	Nil	0		38	38	Nil	0	0	2	2	1	0	0	0	0	65	0	0	0	0									2
218		2025-03-18 17:32:56	29	1	1	1	0	0	118	0		0		0	0	0	Nil	0		36	39	Nil	0	0	2	3	2	0	0	0	0	66	0	0	0	0									2
233		2025-03-18 18:28:48	29	1	1	1	0	0	118	0		0		0	0	0	Nil	0		36	39	Nil	0	0	2	3	2	0	0	0	0	66	0	0	0	0									2
2		2025-02-28 10:26:15	33	1	1	1	0	0	126	0		0		0	0	0	Nil	0		38	38	Nil	0	0	2	4	3	0	0	0	0	72	0	0	0	0									2
3		2025-02-28 10:26:21	33	1	1	1	0	0	126	0		0		0	0	0	Nil	0		38	38	Nil	0	0	2	4	3	0	0	0	0	72	0	0	0	0									2
4		2025-02-28 10:26:30	33	1	1	1	0	0	126	0		0		0	0	0	Nil	0		38	38	Nil	0	0	2	4	3	0	0	0	0	72	0	0	0	0									2
9		2025-03-17 06:31:02	25	1	1	0	0	0	129	0		0		0	0	0	Nil	0		37	37	N/A	0	0	2	2	1	0	0	0	1	87	0	0	0	1									2
11		2025-03-17 14:07:41	25	1	1	0	0	0	129	0		0		0	0	0	Nil	0		37	37	N/A	0	0	2	2	1	0	0	0	1	87	0	0	0	1									2
12		2025-03-17 19:55:26	25	1	1	0	0	0	129	0		0		0	0	0	Nil	0		37	37	N/A	0	0	2	2	1	0	0	0	1	87	0	0	0	1									2
148		2025-03-18 12:51:56	25	1	1	0	0	0	129	0		0		0	0	0	Nil	0		37	37	N/A	0	0	2	2	1	0	0	0	1	87	0	0	0	1									2
260		2025-03-18 19:24:20	22	0	1	0	0	1	122	0	12.8	0		0	0	0	Nil	0	0	35	36	Nil	0	0	2	1	0	0	0	0	0	67	1	0	0	1	5.6	6.6	3.2	0.07	2.2	212			2
580		2025-03-20 04:28:34	35	1	1	1	0	0	119	0	12	0		0	0	0	Nil	0	0	38	39	Nil	0	0	2	4	3	0	0	0	0	76	0	0	0	1	4.9	6.9	3.9	0.09	2.9	229			2
262		2025-03-18 19:25:37	34	1	1	1	0	0	124	0	12	0		0	0	0	Nil	0	0	35	36	Nil	0	0	2	1	0	0	0	0	0	67	0	0	0	0	5.4	6.8	3.2	0.07	2.2	245			2
263		2025-03-18 19:27:32	25	1	1	1	0	0	124	0	12	0		0	0	0	Nil	0	0	34	38	Nil	0	0	2	2	1	0	0	0	0	67	0	0	0	0	5.4	6.8	3.2	0.07	2.2	245			2
246		2025-03-18 18:48:55	23	1	2	1	0	0	112	0	12	0		0	0	0	Nil	0	0	35	38	Nil	0	0	2	1	0	0	0	0	0	78	0	0	0	0	5.1	7.1				454			2
261		2025-03-18 19:25:14	23	0	1	0	0	0	124	0	12	0		0	0	0	Nil	0	0	35	36	Nil	0	0	2	1	0	0	0	0	0	67	0	0	0	0	5.4	6.8	3.2	0.07	2.2	245			2
247		2025-03-18 19:01:10	23	0	1	0	0	0	112	0	12	0		0	0	0	Nil	0	0	35	38	Nil	0	0	2	1	0	0	0	0	0	78	0	0	0	0	5.1	7.1	3.5	0.01	2.9	345			2
248		2025-03-18 19:01:54	22	0	1	0	0	0	116	0	12	0		0	0	0	Nil	0	0	34	38	Nil	0	0	2	1	0	0	0	0	0	73	0	0	0	0	5.1	7.1	3.5	0.01	2.9	345			2
566		2025-03-19 21:20:40	33	1	1	0	0	1	123	0	11.8	0		0	0	0	Nil	0	0	29	36	Nil	0	0	2	3	1	0	0	0	0	87	0	0	0	0	3.5	13.6	4.2	0.08	2.8	340			2
567		2025-03-19 21:22:11	24	1	1	0	0	1	123	0	11.8	0		0	0	0	Nil	0	0	36	39	Nil	0	0	2	2	1	0	0	0	0	87	0	0	0	0	4.5	6.3	3.1	0.08	2.3	400			2
568		2025-03-19 21:22:47	35	0	1	1	0	1	120	0	11.8	0		0	0	0	Nil	0	0	38	39	Nil	0	0	2	2	1	0	0	0	0	75	0	0	0	0	4.5	6.3	3.1	0.08	2.3	400			2
587		2025-03-20 08:57:35	32	1	1	1	0	0	128	0	11.8	0		0	0	0	Nil	0	0	32	38		0	0	2	3	1	0	0	0	0	76	0	0	0	0	4.9	6.3	3	0.08	2.2	465			2
223		2025-03-18 18:06:50	23	0	1	1	0	0	125	0	11.3	0		0	0	0	Nil	0	0	38	38	Nil	0	0	2	1	0	0	0	0		77	0	0	0	1	5.1	2.8	1.2	3.3	0.8	267			2
578		2025-03-20 04:25:50	43	1	2	1	0	0	134	0	11.2	0		0	0	0	Nil	0	0	38	49	Nil	0	0	2	7	6	0	0	0	0	78	1	1	0	1	4.9	7.1	3.2	0.05	2.9	234			2
577		2025-03-20 04:19:21	43	1	2	1	0	0	134	0	11.2	0		0	0	0	Nil	0	0	38	49	Nil	0	0	2	7	6	0	0	0	0	78	1	1	0	1	4.9	7.1	3.2	0.05	2.9	234			2
242		2025-03-18 18:45:29	29	1	1	1	0	0	112	0	11.2	0		0	0	0	Nil	0	0	38	38	Nil	0	0	2	2	1	0	0	0	0	65	0	0	0	0	4.9	6.9	3.6	0.03	2.9	222			2
586		2025-03-20 08:55:29	21	0	1	0	0	0	112	0	11.2	0		0	0	0	Nil	0	0	29	38	Preterm	1	0	2	1	0	0	0	0	0	72	0	0	0	0	4.1	7.9	3.1	0.02	2.9	400			2
583		2025-03-20 04:32:12	28	1	1	1	0	0	116	0	11	0		0	0	0	Nil	0	0	37	38	Nil	0	0	2	3	2	0	0	0	0	79	0	0	0	1	4.5	8.3	2.5	0.12	3.8	386			2
249		2025-03-18 19:02:55	23	0	1	0	0	0	107	0	11	0		0	0	0	Nil	0	0	39	39	Nil	0	0	2	1	0	0	0	0	0	79	0	0	0	0	5.8	6.6	3	0.01	2.9	345			2
588		2025-03-20 08:58:28	23	0	1	0	0	0	120	0	11	0		0	0	0	Nil	0	0	38	39		0	0	2	2	1	0	0	0	0	70	0	0	0	0	4.7	6.3	3	0.08	2.9	465			2
252		2025-03-18 19:08:55	25	1	1	1	0	0	138	0	10.9	0		0	0	0	Nil	0	1	38	39	Nil	0	0	2	2	1	0	0	0	0	89	0	0	0	0	5.12	6.19	3.1	0.08	2.9	255			2
251		2025-03-18 19:05:02	25	1	1	1	0	0	138	0	10.9	0		0	0	0	Nil	0	1	38	39	Nil	0	0	2	2	1	0	0	0	0	89	0	0	0	0	5.12	6.19	3.1	0.08	2.9	255			2
238		2025-03-18 18:34:33	17	0	1	0	1	0	150	1	10.8	0		0	0	0	Nil	0	1	36	38	Nil	0	0	2	3	1	0	0	0	0	90	0	0	0	0	5.1	6.9	3	0.05	3.2	354			2
237		2025-03-18 18:33:10	27	0	1	1	0	0	155	1	10.8	0		0	0	0	Nil	0	1	36	38	Nil	0	0	2	2	1	0	0	0	0	98	0	0	0	0	5.1	6.9	3	0.05	3.2	354			2
241		2025-03-18 18:44:36	26	1	1	1	0	0	112	0	10.8	0		0	0	0	Nil	0	1	38	38	Nil	0	0	2	2	1	0	0	0	0	65	0	0	0	0	4.6	6.1	3	0.05	2.6	255			2
240		2025-03-18 18:43:55	22	1	1	1	0	0	123	0	10.8	0		0	0	0	Nil	0	1	37	39	Nil	0	0	2	4	1	0	0	0	0	95	0	0	0	0	4.6	6.1	3	0.05	2.6	255			2
226		2025-03-18 18:13:35	32	1	1	1	0	0	118	0	10.6	0		0	0	0	Nil	0	1	38	38	Nil	0	0	2	7	5	0	0	0	0	88	0	0	0	0	4.6	6.4	3.4	0.08	3	250			2
576		2025-03-20 04:17:39	32	1	1	1	0	0	126	0	10.5	0		0	0	0	Nil	0	1	40	40	Nil	0	0	2	3	2	0	0	0	0	75	1	1	0	1	4.6	8.2	2.8	0.12	2.2	443			2
258		2025-03-18 19:13:24	29	0	1	0	0	0	109	0	10.4	0		0	0	0	Nil	0	1	30	37	Nil	0	0	2	4	2	0	0	0	0	65	0	0	0	0	5.6	6	3.2	0.07	2.2	212			2
257		2025-03-18 19:13:07	29	0	1	0	0	0	109	0	10.4	0		0	0	0	Nil	0	1	30	37	Nil	0	0	2	4	2	0	0	0	0	65	0	0	0	0	5.6	6	3.2	0.07	2.2	212			2
256		2025-03-18 19:12:26	28	0	1	0	0	0	122	0	10.4	0		0	0	0	Nil	0	1	38	39	Nil	0	0	2	2	1	0	0	0	0	75	0	0	0	0	5.6	6	3.2	0.07	2.2	212			2
255		2025-03-18 19:11:05	28	0	1	0	0	0	122	0	10.4	0		0	0	0	Nil	0	1	38	39	Nil	0	0	2	2	1	0	0	0	0	75	0	0	0	0	5.6	6	3.2	0.07	2.2	212			2
250		2025-03-18 19:04:19	24	1	1	1	0	0	122	0	10.3	0		0	0	0	Nil	0	1	37	39	Nil	0	0	2	2	1	0	0	0	0	70	0	0	0	0	5.12	6.19	3.1	0.08	2.9	340			2
579		2025-03-20 04:27:02	24	1	2	1	0	0	113	0	10.3	0		0	0	0	Nil	0	1	38	49	Nil	0	0	2	2	1	0	0	0	0	65	0	1	0	1	4.4	6.3	3	0.08	2.4	225			2
591		2025-03-20 09:07:10	26	1	1	1	0	0	119	0	10.2	0		0	0	0	Nil	0	1	30	37		0	0	2	1	0	0	0	0	0	76	0	0	0	0	4.5	7.5	3	0.04	2.9	254			2
254		2025-03-18 19:10:10	27	1	1	1	0	0	120	0	10.1	0		0	0	0	Nil	0	1	37	39	Nil	0	0	2	3	1	0	0	0	0	80	0	0	0	0	5.9	6.9	3	0.08	2.9	223			2
253		2025-03-18 19:09:54	27	1	1	1	0	0	120	0	10.1	0		0	0	0	Nil	0	1	37	39	Nil	0	0	2	3	1	0	0	0	0	80	0	0	0	0	5.9	6.9	3	0.08	2.9	223			2
581		2025-03-20 04:29:45	26	0	1	1	0	0	128	0	10	0		0	0	0	Nil	0	1	39	39	Nil	0	0	2	1	0	0	0	0	0	73	0	0	0	1	4.2	5.9	3.1	0.07	3.1	332			2
582		2025-03-20 04:30:46	17	0	2	0	0	0	108	0	10	0		0	0	0	Nil	0	1		37	Nil	0	0	2	1	0	0	0	0	0	73	0	0	0	1	4.2	5.9	3.1	0.07	3.1	332			2
268		2025-03-18 19:33:40	40	0	1	1	0	0	124	0	9.9	0		0	0	0	Nil	0	1	38	40	Nil	0	0	2	4	3	0	0	0	0	88	1	0	0	0	5.7	6.9	3.2	0.08	2.9	245			2
266		2025-03-18 19:30:17	38	1	1	1	0	0	114	0	9.7	0		0	0	0	Nil	0	1	37	38	Nil	0	0	2	2	1	0	0	0	0	68	0	0	0	0	5	6.4	3	0.02	2.2	249			2
265		2025-03-18 19:29:51	27	1	1	1	0	0	114	0	9.7	0		0	0	0	Nil	0	1	37	38	Nil	0	0	2	2	1	0	0	0	0	68	0	0	0	0	5	6.4	3	0.02	2.2	249			2
224		2025-03-18 18:08:45	33	0	1	1	0	0	132	0	9.7	0		0	0	0	Nil	0	1	39	39	Nil	0	0	2	4	3	0	0	0	0	87	0	0	0	0	4.1	3.4	1.1	1.8	1	388			2
590		2025-03-20 09:05:18	35	1	1	1	0	0	115	0	9.5	0		0	0	0	Nil	0	1	36	38		0	0	2	3	2	0	0	0	0	81	0	0	0	0	6.2	6.9	3.1	0.08	2.9	464			2
267		2025-03-18 19:31:04	29	0	1	1	0	0	114	0	9.1	0		0	0	0	Nil	0	1	38	38	Nil	0	0	2	4	1	0	0	0	0	68	0	0	0	0	5.1	6.1	3.1	0.01	2.2	249			2
228		2025-03-18 18:17:22	21	0	1	1	0	0	119	0		0		0	0	0	Nd	0		33	47	Nil	0	0	2	2	1	0	0	0	0	54	0	0	0	0									2
229		2025-03-18 18:19:18	27	0	1	1	0	0	112	0		0		0	0	0	Nd	0		37	36	Nil	0	0	2	3	2	0	0	0	0	67	0	0	0	0									2
451		2025-03-19 11:25:32	18	0	1	0	0	0	132	0		0		0	0	0	NIL	0		33	33	NIL	0	0	2	2	1	0	0	0	0	77	0	0	0	0									2
513		2025-03-21 09:21:23	21	0	1	0	0	0	81	0		0		0	0	0	NIL	0		36	37	NIL	0	0	2	2	1	0	0	0	0	42	0	0	0	0									2
142		2025-03-18 12:42:57	23	0	1	1	0	0	121	0		0		0	0	0	NIL	0		38	38	NIL	0	0	2	2	1	0	0	0	0	53	0	0	0	0									2
485		2025-03-21 08:44:24	25	0	1	0	0	0	105	0		0		0	0	0	NIL	0		31	31	NIL	0	0	2	2	1	0	0	0	0	67	0	0	0	0									2
447		2025-03-21 07:53:25	32	0	2	1	0	0	101	0		0		0	0	0	NIL	0		42	42	NIL	0	0	2	5	4	0	0	0	0	84	0	0	0	0									2
466		2025-03-19 11:41:41	32	0	1	1	0	0	107	0		0		0	0	0	NIL	0		39	39	NIL	0	0	2	3	2	0	0	0	0	62	0	0	0	0									2
511		2025-03-21 09:18:56	34	0	1	1	0	0	115	0		0		0	0	0	NIL	0		40	40	NIL	0	0	2	4	3	0	0	0	0	70	0	0	0	0									2
409		2025-03-21 06:55:23	34	0	1	1	0	0	124	0		0		0	0	0	NIL	0		39	39	NIL	0	0	2	2	1	0	0	0	0	62	0	0	0	0									2
445		2025-03-19 11:20:20	31	0	1	1		0	134	0		0		0	0	0	NIL	0		34	34	NIL	0	0	2	3	2	0	0	0	0	81	0	0	0	0									2
447		2025-03-19 11:20:43	31	0	1	1		0	134	0		0		0	0	0	NIL	0		34	34	NIL	0	0	2	3	2	0	0	0	0	81	0	0	0	0									2
514		2025-03-19 12:54:10	22	0	2	0		0	137	0		0		0	0	0	NIL	0		35	35	NIL	0	0	2	2	1	0	0	0	0	82	0	0	0	0									2
471		2025-03-21 08:25:16	19	0	1	0	0	0	140	1		0		0	0	0	NIL	0		39	39	NIL	0	0	2	1	0	0	0	0	0	96	0	0	0	0									2
475		2025-03-21 08:31:37	19	0	1	0	0	0	140	1		0		0	0	0	NIL	0		39	39	NIL	0	0	2	1	0	0	0	0	0	96	0	0	0	0									2
403		2025-03-21 06:51:08	35	0	1	0	0	0	142	1		0		0	0	0	NIL	0		39	39	NIL	0	0	2		6	0	0	0		92	0	0	0	0									2
155		2025-03-18 12:59:21	17	0	1	0	0	0	118	0		0		0	0	0	NIL	0		37	37	FETAL DISTRESS	1	0	2	1	0	0	0	0	0	83	0	0	0	0									2
483		2025-03-21 08:41:24	25	0	1	1		0	111	0		0		0	0	0	NIL	0		41	41	FETAL DISTRESS	1	0	2	2	1	0	0	0	0	72	0	0	0	0									2
135		2025-03-18 12:33:21	17	0	1	0	0	0	120	0	10.4	0		0	0	0	NIL	0	1	40	40	NIL	0	0	2	1	0	0	0	0	0	80	0	0	0	0	3.83	8.55				263			2
432		2025-03-19 11:03:21	19	0	1	0	0	0	113	0	8.7	0		0	0	0	NIL	0	1	41	41	NIL	0	0	2	1	0	0	0	0	1	71	0	0	0	0									2
166		2025-03-18 13:12:25	25	0	1	0	0	0	108	0	8.5	0		0	0	0	NIL	0	1	37	37	NIL	0	0	2	1	0	0	0	0	0	61	0	0	0	0	3.17	7.34				360			2
173		2025-03-18 13:23:12	16	0	1	0	0	0	134	0		0			0	0	MISCARRIAGE	0		38	38		1	1	2	1	0	0	0	0		84	0	0	0	0									2
83		2025-03-18 10:59:31	17	0	1	0	0	0	119	0		0		0	0	0	LPOL	0		37	37	Nil	0	0	2	1	0	0	0	0	0	67	0	0	0	0									2
160		2025-03-18 13:06:10	31	1	1	1	0	0	111	0		0		0	0	0	LPOL	0		39	39	Nil	0	0	2	1	0	0	0	0	0	70	0	0	0	0									2
98		2025-03-18 11:21:19	16	0	1	0	0	0	113	0		0		0	0	0	LPOL	0		40	37	NIL	0	0	2	1	0	0	0	0	0	76	0	0	0	0									2
274		2025-03-19 07:40:49	29	0	2	1	0	0	92	0		0		0	0	0	LPOL	0		40	40	NIL	0	0	2	3	2	0	0	0	0	75	0	0	0	0									2
149		2025-03-18 12:52:06	30	0	1	0	0	1	110	0		0		0	0	0	LPOL	0		37		NIL	0	0	2	4	3	0	0	0	0	60	0	1	1	1									2
598		2025-03-21 15:43:18	33	0		1	0	0	128	0		0		0	0	0	LPOL	0		39	39	NIL	0	0	2	6	6	0	0	0	0	86	0	0	0	0									2
434		2025-03-21 07:34:36	34	0	1	1	0	0	134	0		0		0	0	0	LPOL	0		42	42	NIL	0	0	2	3	3	0	0	0	0	78	0	0	0	1									2
481		2025-03-21 08:39:48	39	0	1	1	0	0	124	0		0		0	0	0	LPOL	0		37	37	NIL	0	0	2	7	6	0	0	0	0	71	0	0	0	1									2
338		2025-03-19 09:21:33	35	1	1	1	0	0	130	0		0		0	0	0	LPOL	0		40	40	NIL	0	0	2	3	2	0	0	0	0	84	0	0	0	0									2
528		2025-03-21 09:47:46	37	1	1	1	0	0	120	0	12	0		0	0	0	LPOL	0	0	40	40	NIL	0	0	2	2	2	0	0	0	0	78	0	0	0	1	3.58	7.1							2
57		2025-03-18 10:28:12	37	0	2	1	0	0	139	0	11.4	0		0	0	0	LPOL	0	0	40	40	NIL	0	0	2	4	3	0	0	0	0	93	0	0	0	0	3.67	5.8				233			2
357		2025-03-21 06:07:49	21	0	1	1	0	0	112	0	9.1	0		0	0	0	LPOL	0	1	39	39	NIL	0	0	2	2	1	0	0	0	1	74	0	0	0	0	3.82	9.53	6.94	0.62	1.89	404			2
73		2025-03-18 10:46:26	17	0	1	0		0	114	0	9.1	0		0	0	0	LPOL	0	1	38			0	0	2	1	0	0	0	0	0	77	0	0	0	0	3.81	8.48				259			2
431		2025-03-21 07:27:52	17	0	1	0	0	0	136	0		0		0	0	1	INFECTED EPISIOTOMY	0		38	38	NIL	0	0	2	1	0	0	0	0	0	81	0	0	0	0									2
465		2025-03-21 08:15:32	25	0	2	1	0	1	113	0		0		0	0	0	Hx of PV bleeding	0		34	34	prematurity	1	0	2	2	2	0	0	0	0	60	0	0	0	0									2
537		2025-03-21 10:22:50	27	0	1	1	0	0	110	0	11.8	0		0	0	0	Hx of Fibroids	0	0	30	30	NIL	0	0	2	1	1	0	0	0	0	66	0	0	0	0	3.81	6.1	3.98	0.3	1.82	199			2
215		2025-03-20 20:14:15	39	0	2	1	0	0	147	1		0		0	0	0	High parity	0		39	39	NIL	0	0	2	6	5	0	0	0	0	86	0	0	0	0									2
350		2025-03-19 09:35:54	26	0	1	1		0	119	0		0		0	0	1	HYPOTENSIVE	1		43	43	NIL	0	0	2	2	1	0	0	0	0	80	0	0	0	0									2
189		2025-03-18 14:03:41	39	0	2	1	0	0	127	0		0				0	HYDRONEPHROSIS	0		33	33		1	0	2	5	4	0	0		0	83	0	0	0	0									2
536		2025-03-21 10:17:10	20	0	2	0	0	0	125	0	10.8	0		0	0	0	Extensive perineal tear	0	1	40	40	NIL	0	0	2	1	1	0	0	0	0	86	0	0	0	0	3.65	10.4	8.78	0.36	1.26	55			2
499		2025-03-21 09:04:00	19	0	1	0	0	0	93	0	10.9	0		0	0	0	ENDOMETRITIS	1	1	37	37	NIL	0	0	2	1	0	0	0	0		69	0	0	0	0	4.1	12.85				203			2
288		2025-03-19 08:03:49	19	0	1	0	0	0	126	0	12.4	0		0	0	0	ECLAMPSIA IN POSTPARTUM	1	0	39	39	NIL	0	0	2	4	1	0	0	1	0	86	0	0	0	0	4.9	14.29	12.4	0.71	1.04	234	15.2		2
325		2025-03-21 04:11:58	35	1	1	1	0	0	112	0		0				0	BIG BABY WITH POST DATES	0		39	39	NIL	0	0	2	3	2	0	0	1	1	78	0	0	0										2
328		2025-03-21 04:24:50	30	1	1	1	0	0	126	0		0				0	BIG BABY WITH POST DATES	0		40	41	NIL	0	0	2	2	1	0	0	0	0	76	0	0	0	0									2
323		2025-03-21 04:03:42	42	0	1	1	0	0	110	0	12	0				0	BIG BABY WITH POST DATES	0	0	39	40	NIL	0	0	2	5	4	0	0	0	0	63	0	0	0	0	3.81	6.5	3.66	0.27	2.57	80			2
281		2025-03-19 07:54:31	32	1	1	1	0	0	120	0	11.3	0		0	0	0	Anemia in pregnancy	0	0	39	39	NIL	0	0	2	2	1	0	0	0	0	80	0	0	0	0	4.27	5.35				260			2
593		2025-03-21 15:31:42	23	0	2	1	0	0	99	0	11.3	0		0	0	0	Anemia in pregnancy	0	0	38	38	NIL	0	0	2			0	0	0	0	95	0	0	0	0	4.04	9.59	7.09	0.51	1.71	562			2
546		2025-03-21 10:54:40	17	0	2	0	0	0	123	0	8.4	0		0	0	0	Anemia in pregnancy	0	1	36	36	NIL	0	0	2	1	1	0	0	0	0	77	0	0	0	0	3.22	6.01	3.88	0.61	1.46	194			2
547		2025-03-21 10:57:54	27	0	1	1	0	0	99	0		0		0	0	1	Acutely respiratory infection	0	0	32	38	NIL	0	0	2	3	2	0	0	0	0	51	0	0	0	0									2
365		2025-03-21 06:16:12	36	0	1	1	0	0	132	0		0		0	0	0	APOL+ Haemorrhoids	0	0	39	39	NIL	0	0	2	4	4	0	0	0	1	92	0	0	0	0									2
81		2025-03-18 10:57:16	17	0	2	0	0	0	91	0		0			0	0	APOL underage	0	0		39		0	0	2	1	0	0	0	0	0	70	0	0	0	0									2
518		2025-03-21 09:26:30	17	0	2	0	0	0	99	0	12.7	0		0	0	0	APOL for 3 days	0	0	43	43	NIL	0	0	2	1	1	0	0	0	0	86	0	0	0	0	5	8.02	6.1	0.98	0.89	167			2
505		2025-03-19 12:42:50	16	0	1	0		0	144	1		0		0	0	0	APOL IN UNDER AGE	0	0	39	39	NIL	0	0	2	2	1	0	0	0	0	96	0	0	0	0									2
30		2025-03-18 09:39:24	33	1	1	0		0	133	0		0		0	0	0	APOL	0	0	34	34		0	0	2	3	2	0	0	0	0	92	0	0	0	0									2
448		2025-03-21 07:53:51	30	1	2	1	0	0	119	0		0		0	0	0	APOL	0	0	35	35	prematurity	1	0	2	1	1	0	0	0	0	77	0	0	0	0									2
18		2025-03-18 09:15:25	24	0	2	1	0	0	109	0		0		0	0	0	APOL	0	0	39	39	SBA	1	0	2	2	1	0	0	0	0	65	0	0	0	0									2
19		2025-03-18 09:15:43	24	0	2	1	0	0	109	0		0		0	0	0	APOL	0	0	39	39	SBA	1	0	2	2	1	0	0	0	0	65	0	0	0	0									2
306		2025-03-19 08:38:35	15	0	1	0	0	0	106	0		0		0	0	0	APOL	0	0	39	39	NIL	0	0	2	1	0	0	0	0	0	69	0	0	0	0									2
333		2025-03-19 09:13:42	15	0	1	0	0	0	110	0		0		0	0	0	APOL	0	0	38	38	NIL	0	0	2	1	0	0	0	0	1	75		0	0	0									2
500		2025-03-19 12:33:27	15	0	1	1	0	0	119	0		0		0	0	0	APOL	0	0	41	41	NIL	0	0	2	1	0	0	0	0	0	87	0	0	0	0									2
345		2025-03-21 05:44:40	16	0	1	0	0	0	110	0		0		0	0	0	APOL	0	0	39	39	NIL	0	0	2	1	1	0	0	0	0	70	0	0	0	0									2
308		2025-03-19 08:44:09	18	0	1	0	0	0	117	0		0		0	0	0	APOL	0	0	34	34	NIL	0	0	2	1	0	0	0	0	0	68	0	0	0	0									2
459		2025-03-21 08:08:10	24	0	1	1	0	0	130	0		0		0	0	0	APOL	0	0	40	40	NIL	0	0	2	3	2	0	0	0	0	86	0	0	0	0									2
466		2025-03-21 08:17:28	29	0	1	0	0	0	120	0		0		0	0	0	APOL	0	0	39	39	NIL	0	0	2	4	3	0	0	0	0	88	0	0	0	0									2
363		2025-03-19 09:57:26	30	0	1	1	0	0	139	0		0		0	0	0	APOL	0	0	36	36	NIL	0	0	2	1	0	0	0	0	0	70	0	0	0	0									2
159		2025-03-18 13:05:44	32	0	1	1	0	0	104	0		0		0	0	0	APOL	0	0	40	40	NIL	0	0	2	3	2	0	0	0	0	76	0	0	0	0									2
114		2025-03-18 12:05:49	33	0	2	1	0	0	107	0		0		0	0	0	APOL	0	0	37	37	NIL	0	0	2	2	1	0	0	0	0	58	0	0	0	0									2
521		2025-03-21 09:31:21	35	0	1	1	0	0	98	0		0		0	0	0	APOL	0	0	41	41	NIL	0	0	2	4	2	0	0	0	0	59	0	0	0	0									2
443		2025-03-19 11:16:33	35	0	1	1	0	0	111	0		0		0	0	0	APOL	0	0	38	38	NIL	0	0	2	5	4	0	0	0	0	67	0	0	0	0									2
458		2025-03-19 11:34:11	36	0	1	1	0	0	117	0		0		0	0	0	APOL	0	0	40	40	NIL	0	0	2	6	5	0	0	0	0	80	0	0	0	0									2
568		2025-03-21 14:29:16	42	0	1	1	0	0	118	0		0		0	0	0	APOL	0	0	38	38	NIL	0	0	2	3	2	0	0	0	0	73	0	0	0	0									2
489		2025-03-19 12:17:05	16	0	2	0		0	122	0		0		0	0	0	APOL	0	0	37	37	NIL	0	0	2	1	0	0	0	0	0	82	0	0	0	0									2
42		2025-03-18 10:03:14	17	0	1	0	0	0	144	1		0		0	0	0	APOL	0	0	38	38	NIL	0	0	2	1	0	0	0	0	0	86	0	0	0	0									2
380		2025-03-19 10:17:30	16	0	2	1	0	0	117	0		0		0	0	0	APOL	0	0	39	39	Fetal distress	1	0	2	2	1	0	0	0	0	71	0	0	0	0									2
497		2025-03-19 12:29:16	16	0	1	0	0	0	138	0	12.7	0		0	0	0	APOL	0	0	41	41	NIL	0	0	2	1	1	0	0	0	0	59	0	0	0	0	4.46	10.53	9.15	0.47	0.9	192			2
374		2025-03-19 10:11:02	15	0	2	0	0	0	123	0	12.6	0		0	0	0	APOL	0	0	31	37	NIL	0	0	2	1	1	0	0	0	0	84	0	0	0	0	4.2	8.5	6.03	0.48	1.99	312	20.3		2
366		2025-03-19 10:00:27	19	0	1	0	0	0	110	0	11.7	0		0	0	0	APOL	0	0	38	38	NIL	0	0	2	1	1	0	0	0	0	71	0	0	0	0	3.95	10.17	8.43	0.28	1.44	112			2
505		2025-03-21 09:11:23	39	0	1	1	0	0	134	0	10.3	0		0	0	0	APOL	0	1	38	38	NIL	0	0	2	5	4	0	0	0	0	70	0	0	0	1	3.89	5.5	3.22	0.61	1.67	262		83	2
571		2025-03-21 14:47:58	16	0	1	0	0	0	104	0	10.3	0		0	0	0	APOL	0	1	44	41	NIL	0	0	2	1	0	0	0	0	0	84	0	0	0	0	4.08	8.79	6.22	0.71	1.63	262			2
330		2025-03-21 04:32:15	18	0	1	1	0	0	102	0	7.5	0				0	ANEMIA IN PREGNANCY	0	1	32	38	NIL	0	0	2	1	0	0	0	0	0	78	0	0	0	0	3.31	6.7	3.89	0.7	2.12	163			2
201		2025-03-20 17:57:27	17	0	1	1	0	0	113	0	10.8	0				0	ANAEMIA IN PREGNANCY	0	1	33	34		0	0	2	1	0	0	0		0	69	0	0	0	0									2
378		2025-03-19 10:15:54	28	0	2	1		0	153	1	8.9	0				0	ANAEMIA IN PREGNANCY	0	1	39	39	BABY IN NICH	1	0	2	2	1	0	0	0		76													2
328		2025-03-19 09:08:18	18	0	1	0		0	110	0		0								38	38		0	0	2	1	0	0	0	0		68		0	0	0									2
196		2025-03-18 15:04:18	33	0	2	0	0	0	120	0	10	0		0	0		nill	0	1	38	38	nill	0	0	2	4	3	1	1	0	0	90	0	1	0	1	4	6	2	1	7	399	7	1	2
334		2025-03-21 04:47:37	39	0	1	1	0	0	154	1		0								39	39	NIL	0	0	2	5	4	0	1	1	1	93	0		0	0									2
237		2025-03-20 21:48:25	22	0	2	1	0	0	143	1		0								40	40	NI	0	0	2	10		0	1	1	0	87	0	0	0	0									2
236		2025-03-20 21:47:15	22	0	2	1	0	0	143	1		0								40	40	NI	0	0	2	10		0	1	1	0	87	0	0	0	0									2
92		2025-03-18 11:07:41	28	0	2	0	0	0	117	0	15	0		0	0		nill	0	0	38	38	nill	0	0	2	6	5	0	1	0	1	90	0	0	0	0	4.5	9	3	1.47	8.03	360	7	0.9	2
243		2025-03-20 22:04:08	24	0	1	1	0	0	156	1	11.7	0		0					0	40	40	NIL	0	0	2	3	2	0	1	1	0	96	0	0	0	0	4.46	3.83	1.96	0.29	1.52	215			2
300		2025-03-21 02:44:06	16	0	2	0	0	0	130	0		0				0	UNDERAGE IN PREGNANCY	0		41	41	NIL	0	0	2	1	0	0			1	70	0												2
229		2025-03-20 21:27:10	18	0	2	0	0	0	140	1		0				0	UNDERAGE IN PREGNANCY	0		42	42	Nil	0	0	2	1	0	0		1		87	0	0	0	0									2
231		2025-03-20 21:29:08	18	0	2	0	0	0	140	1		0				0	UNDERAGE IN PREGNANCY	0		42	42	Nil	0	0	2	1	0	0		1		87	0	0	0	0									2
342		2025-03-19 09:28:56	33	0	1	1		0	123	0		0				0	WOUNDS ON UPPER LIMBS	0		37	37	Nil	0	0	2	5	3	0				81													2
303		2025-03-19 08:35:25	27	0	1	1		0	111	0		0				1	anaemia and asthmatic	0		38	39		0	0	2	3	2	0				76													2
310		2025-03-19 08:45:04	38	0	1			0	121	0	10.3	0				0	anaemia in pregnancy	0	1	33	33		0	0	2	3	2	0				75					3.76	13.12	88	8.2	3.9	168			2
325		2025-03-19 09:03:18	32	0	1	0		0	110	0	10.9	0					history of asthma	0	1	42	42		0	0	2	2	1	0				78					4.8	6.6	68	11.4	16.1	190			2
518		2025-03-19 12:57:36	26	0	1	1		0	122	0		0					long birth	0		38	38		1	0	2	2	1	0				94													2
378		2025-03-21 06:29:22	24	0	2	1		0	130	0		0					lower abdominal pain	0		36	37	NIL	0	0	2	2	1	0				80													2
317		2025-03-21 03:49:05	25	0	1	1		0	113	0		0				0	preterm Labour	1		32	32	NIL	0	0	2	2	1	0				87	0	0	0	1									2
493		2025-03-21 08:56:16	20	0	1	0		0	116	0		0				0	preterm Labour	1		35	35	NIL	0	0	2	1	0	0			1	79	0	0	0	1									2
124		2025-03-18 12:18:50	29	0	2	1	1	0	111	0		0				0	preterm labor	1		32	32		0	0	2	3	2	0				77													2
29		2025-03-18 09:39:17	16	0	1	0	0	0	126	0	10.3	0				0	preterm labour and anaemia	1	1	35	29		0	0	2	1	0	0				87					4.72	10.89				360			2
49		2025-03-18 10:11:38	28	0				0	129	0		0				0	previously c/s	0		37	37		0	0	2	3	2	0				87				1									2
245		2025-03-20 22:16:55	33			1		0	88	0	11.3	0				0	severe vagina warts in acute stage	0	0	37	37		0	0	2	2	1	0				55					3.49	9.3	61	10	28.6	86			2
261		2025-03-21 00:08:41	32	0	1	1	0	0	89	0	9.3	0				0	syphilis with genital warts and BBA	0	1	35	35		0	0	2	4	4	0				61													2
337		2025-03-19 09:17:20	17	0	2	0		0	135	0		0				0	tachycardia	0					0	0	2	1	1	0				77													2
249		2025-03-20 22:50:07	33	1	1	1		0	116	0		0				1	trichomonas vaginalis	0		39	39	oligohydramnios	1	0	2	3	2	0				70													2
267		2025-03-21 00:32:06	26	0	2			0	145	1	11.4	0				0	vagina laceration	0	0				0	0	2	1	1	0			1	75					4.02	20.2	89	6.2	4.5	201		77.3	2
367		2025-03-19 10:00:41	23	0	1	1		0	129	0		0				1	vaginal candidiasis	0		38	38		0	0	2	3	1	0				84													2
318		2025-03-19 08:55:38	32	1	1			0	113	0		0				0	vericose veins in pregnancy	1		36	36		0	0	2	2	2	0				71													2
292		2025-03-21 02:13:31	24	0	2	0	0	0	114	0		0								39	39	NIL	0	0	2	1	0	0				73	0												2
293		2025-03-21 02:13:36	24	0	2	0	0	0	114	0		0								39	39	NIL	0	0	2	1	0	0				73	0												2
280		2025-03-19 07:48:32	24		2	0		0	114	0		0								40	40	NIL	0	0	2	2	1	0				74													2
287		2025-03-19 08:01:09	29		1	1		0	119	0		0			0					36	36	NIL	0	0	2	1	0	0				77	0												2
319		2025-03-21 03:53:15	38	1	1	1		0	104	0		0								40	40	NIL	0	0	2	3	3	0				91													2
515		2025-03-19 12:54:25	37	1	2	1		0	128	0		0								39	39	NIL	0	0	2	3	2	0				80	0	0	0	0									2
594		2025-03-21 15:34:14	32	1	2			0	130	0		0								38	38	NIL	0	0	2	5		0				80	0	0	0	0									2
420		2025-03-21 07:04:13	26	1	1	1		0	110	0		0								40	40	NIL	0	0	2	2	1	0				69	0												2
302		2025-03-21 02:51:06	22	1	1	0		0	121	0		0								36	38	NIL	0	0	2	1	0	0			1	76	0	0	0										2
570		2025-03-21 14:32:45	35	0	1	1		0	110	0		0								39	39	NIL	0	0	2	3	2	0				71													2
492		2025-03-21 08:53:40	33	0	1	1		0	136	0		0								38	38	NIL	0	0	2	2	1	0				82	0	0	0	0									2
413		2025-03-21 06:58:31	32	0	2	1		0	125	0		0								30	30	NIL	0	0	2	4	3	0				76													2
477		2025-03-21 08:35:21	31	0	2	1		0	116	0		0								30	30	NIL	0	0	2	7	6	0			0	79	0	0	0	0									2
539		2025-03-21 10:41:42	30	0	2	1		0	136	0		0								40	40	NIL	0	0	2	3	2	0				80													2
565		2025-03-21 14:17:40	30	0	2			0	120	0		0								39	39	NIL	0	0	2	2	1	0				73													2
519		2025-03-21 09:28:38	29	0	1	0		0	138	0		0								36	36	NIL	0	0	2	2	1	0				84													2
202		2025-03-20 18:02:52	28	0	1	0		0	136	0		0								40	40	NIL	0	0	2	2	1	0				82													2
422		2025-03-19 10:58:21	28	0	1	1		0	127	0		0								37	38	NIL	0	0	2	3	2	0				80	0	0	0	0									2
482		2025-03-21 08:39:54	27	0	1	1		0	100	0		0								37	37	NIL	0	0	2	5	4	0				63													2
455		2025-03-21 08:03:34	25	0	1	0		0	124	0		0								40	40	NIL	0	0	2	2	0	0				82	0	0	0	0									2
457		2025-03-21 08:06:21	25	0	1	0		0	124	0		0								40	40	NIL	0	0	2	2	0	0				82	0	0	0	0									2
561		2025-03-21 14:11:00	24	0	2			0	113	0		0								40	40	NIL	0	0	2	4	1	0				84	0												2
562		2025-03-21 14:11:05	24	0	2			0	113	0		0								40	40	NIL	0	0	2	4	1	0				84	0												2
540		2025-03-21 10:44:33	22	0	1	1		0	99	0		0								39	39	NIL	0	0	2	2	1	0				68	0	0	0	0									2
440		2025-03-21 07:45:01	19	0	1	0		0	123	0		0								38	38	NIL	0	0	2	1	0	0				87													2
312		2025-03-19 08:46:12	18	0	1	0		0	116	0		0								41	41	NIL	0	0	2	1	0	0				70				0									2
532		2025-03-21 10:02:17	18	0	1	0		1	120	0		0								38	38	NIL	0	0	2	1	0	0				73	0	0	0	0									2
498		2025-03-21 09:02:21	17	0	1	0		0	106	0		0								40	40	NIL	0	0	2	1	0	0				69	0	0	0	0									2
375		2025-03-19 10:11:03	13	0	1	0		0	127	0		0			0					41	41	NIL	0	0	2	1	0	0				81													2
396		2025-03-21 06:45:23	46	1	1	1		0	140	1		0								40	40	NIL	0	0	2	3	2	0				87	0	0	0	1									2
517		2025-03-21 09:25:59	37	0	1	1		0	144	1		0								42	42	NIL	0	0	2	6	5	0				92													2
363		2025-03-21 06:15:15	28	0	1	1		0	145	1		0										NIL	0	0	2	3	4	0				69													2
508		2025-03-21 09:15:46	27	0	2	1		0	147	1		0								35	35	NIL	0	0	2	2	1	0			0	94													2
329		2025-03-19 09:09:04	24	0	1	1		0	140	1		0								39	39	NIL	0	0	2	3	2	0				89													2
527		2025-03-21 09:46:58	18	0	2	0		0	140	1		0								42	42	NILL	0	0	2	1	0	0				87	0	0	0	0									2
525		2025-03-19 13:06:02	15	0	2	0	0	0	102	0		0								35	35	Nil	0	0	2	1	0	0		1	0	64	0	0	0	0									2
282		2025-03-21 01:40:44	16	0	1	0	0	0	106	0		0								37	37	Nil	0	0	2	1	0	0				67	0	0	0	0									2
271		2025-03-21 00:43:11	19	0	2	1	0	0	110	0		0								41	41	Nil	0	0	2	2	1	0			0	64	0	0	0	0									2
273		2025-03-21 00:50:25	37	0	1	1	0	0	129	0		0								39	39	Nil	0	0	2	6	4	0		0		84	0	0	0	0									2
274		2025-03-21 00:50:29	37	0	1	1	0	0	129	0		0								39	39	Nil	0	0	2	6	4	0		0		84	0	0	0	0									2
511		2025-03-19 12:49:41	42	0	1	1		0	121	0		0								41	41	Nil	0	0	2	5	3	0				71													2
263		2025-03-21 00:16:13	39	0	1	1		0	106	0		0								36	36	Nil	0	0	2	5	4	0		0		83													2
467		2025-03-19 11:42:54	39	0	1			1	112	0		0								38	38	Nil	0	0	2	7	6	0				76													2
224		2025-03-20 21:14:29	37	0	1	1		0	118	0		0								41	41	Nil	0	0	2	3	2	0				77													2
276		2025-03-21 00:56:22	35	0	1	1		1	124	0		0								38	38	Nil	0	0	2	4	3	0		0		88													2
162		2025-03-18 13:06:16	24	0	1	1		0	116	0		0								36	39	Nil	0	0	2	4	3	0				60		0	0	0									2
205		2025-03-20 18:18:59	23	0	1	1		0	117	0		0								41	41	Nil	0	0	2	2	1	0				79													2
209		2025-03-20 18:55:00	33	0	2	0		0	113	0		0								32	32	PREMATURE	1	0	2	2	1	0				79		0	0	1									2
286		2025-03-19 08:00:42	35	0	1			0	102	0		0								36	36	fetal distress	1	0	2	5	4	0				76													2
412		2025-03-19 10:46:07	19	0	2	1		0	134	0		0								36	36	oligohydramnios	1	0	2	1	0	0				78													2
253		2025-03-20 23:22:33	18	0	1	0		0	140	1		0								41	41		0	0	2	1	0	0				85													2
375		2025-03-21 06:24:24	18	0	1	1		0	142	1		0								38	38		0	0	2	1	0	0				77		0	0	0									2
38		2025-03-18 09:52:26	20	0	1	1		0	140	1		0								34	34		0	0	2	1	0	0				81		0	0	0									2
453		2025-03-19 11:28:38	20	0	1	0		0	140	1		0								37	37		0	0	2	1	0	0				107		0	0	0									2
486		2025-03-19 12:05:37	24	0	1	0		0	141	1		0								39	40		0	0	2	2	1	0				94													2
279		2025-03-19 07:47:39	27	0	1			0	145	1		0								39	39		0	0	2	1	0	0				86		0	0	0									2
270		2025-03-21 00:38:10	32	0	1	1		0	140	1		0								32	32		0	0	2	4	4	0				96													2
584		2025-03-21 15:20:10	35	0	1			0	147	1		0								40	40		0	0	2	4	3	0				97													2
360		2025-03-19 09:51:16	36	0		1		0	150	1		0								38	38		0	0	2			0				89	0	0	0	0									2
44		2025-03-18 10:05:08	18	0	1	0	0	1	144	1		0			0								0	0	2	0	1	0			0	92	0	0	0	0									2
175		2025-03-18 13:26:09	13		2	0		0	125	0		0								37	37		0	0	2	1	0	0				76													2
262		2025-03-21 00:12:27	14	0	1	0		0	116	0		0								39	39		0	0	2	1	0	0				79													2
278		2025-03-21 01:01:15	16	0	2	0		0	116	0		0								40	40		0	0	2	1	0	0				81													2
496		2025-03-19 12:27:44	16	0	1	0		0	132	0		0								39	39		0	0	2	1	0	0				77													2
244		2025-03-20 22:07:13	16	0	1	0		0	134	0		0								39	39		0	0	2	1	0	0				90													2
344		2025-03-19 09:30:12	17	0	1	0		0	115	0		0											0	0	2			0				68													2
384		2025-03-19 10:22:51	17	0	2	0		0	117	0		0								41	41		0	0	2	1	0	0				69													2
407		2025-03-21 06:54:36	17	0	2	0		0	134	0		0								40	40		0	0	2	1	0	0				84													2
223		2025-03-20 21:13:07	17	0	2	0		0	136	0		0								38	38		0	0	2	1	0	0				83													2
488		2025-03-21 08:48:28	18	0	1	0		0	127	0		0								37	37		0	0	2	1	0	0			0	90	0	0	0	0									2
489		2025-03-21 08:48:34	18	0	1	0		0	127	0		0								37	37		0	0	2	1	0	0			0	90	0	0	0	0									2
591		2025-03-21 15:27:43	18	0	1	0		0	100	0		0								39	39		0	0	2	2	1	0				52													2
393		2025-03-19 10:30:51	18	0	1	0		0	114	0		0								38	38		0	0	2	1	0	0				62		0	0	0									2
96		2025-03-18 11:17:28	18	0	2			0	130	0		0								32	32		0	0	2	1	0	0				90													2
265		2025-03-21 00:23:48	19	0	1	0		0	107	0		0								41	41		0	0	2	1	0	0				63													2
384		2025-03-21 06:32:31	19	0	2	0		0	110	0		0								35	35		0	0	2	1	0	0				70		0	0	0									2
576		2025-03-21 15:06:50	19	0	2	1		0	132	0		0								38			0	0	2	2	1	0				74													2
441		2025-03-19 11:15:13	20	0		0		0	113	0		0								40	40		0	0	2	1	0	0				70													2
246		2025-03-20 22:23:04	20	0	1	1		0	119	0		0								32	32		0	0	2	1	0	0				57													2
71		2025-03-18 10:44:22	20	0	2	1		0	122	0		0								39	39		0	0	2	2	1	0				68													2
75		2025-03-18 10:51:16	20	0	2	1		0	122	0		0								39	39		0	0	2	2	1	0				68		0	0	0									2
64		2025-03-18 10:36:31	21	0	1	1		0	109	0		0								39	39		0	0	2	2	1	0				70													2
391		2025-03-21 06:39:43	21	0	1	1		0	127	0		0								40	40		0	0	2	1	0	0				71		0	0	0									2
255		2025-03-20 23:31:26	21	0	2	1		0	128	0		0								38	38		0	0	2	3	2	0				82													2
405		2025-03-21 06:52:06	21	0	1	0		0	136	0		0								32	32		0	0	2	1	0	0				86		0	0	0									2
581		2025-03-21 15:15:59	22	0	1	1		0	122	0		0								41	41		0	0	2	1	0	0				74													2
99		2025-03-18 11:23:00	23	0	2	1		0	106	0		0								41			0	0	2	2	1	0				62													2
252		2025-03-20 23:15:54	23	0	1	1		0	115	0		0								38	38		0	0	2	3	2	0				66													2
372		2025-03-21 06:22:49	24	0	1	1		0	123	0		0								43	43		0	0	2	3	2	0				79		0	0	0									2
138		2025-03-18 12:35:44	24	0	1	1		0	129	0		0								39	39		0	0	2	2	1	0				73		0	0	0									2
575		2025-03-21 15:04:32	25	0	1	0		0	103	0		0								38	38		0	0	2	1	0	0				67													2
563		2025-03-21 14:16:31	25	0	2			0	107	0		0								39	39		0	0	2	2	1	0				71													2
534		2025-03-21 10:08:12	25	0	1	1		0	77	0		0								39	39		0	0	2	3	2	0				63		0	0	0									2
414		2025-03-21 06:59:06	26	0	1	1		0	101	0		0								41	41		0	0	2	1	0	0				61		0	0	0									2
126		2025-03-18 12:24:37	26	0	2	1		0	115	0		0								41	41		0	0	2	2	1	0				77													2
123		2025-03-18 12:18:05	26	0	2	1		0	123	0		0								41			0	0	2	2	1	0				82													2
455		2025-03-19 11:31:54	26	0	1	1		0	133	0		0								41	41		0	0	2	2	1	0				74													2
446		2025-03-19 11:20:25	27	0	1	1		0	115	0		0								36	36		0	0	2	3	2	0				57													2
315		2025-03-19 08:52:17	29	0	1	1		0	112	0		0								38	38		0	0	2	3	2	0				73													2
527		2025-03-19 13:10:39	29	0	1	1		0	122	0		0								35	35		0	0	2	4	3	0				68													2
520		2025-03-19 13:00:09	29	0	1	1		0	129	0		0								38	38		0	0	2	4	3	0				102		0	0	0									2
506		2025-03-19 12:43:26	29	0	2	1		0	139	0		0								39	39		0	0	2	5	4	0				83													2
428		2025-03-21 07:22:11	30	0	1	0		0	118	0		0								39	39		0	0	2	1	0	0				85	0	0	0	0									2
264		2025-03-21 00:19:15	31	0	1	1		0	113	0		0								40	40		0	0	2	3	2	0				83													2
377		2025-03-19 10:13:06	31	0	1	1		0	95	0		0								39	39		0	0	2	2	1	0				70													2
277		2025-03-21 00:56:52	32	0	1	1		0	105	0		0								32	37		0	0	2	1	0	0				57													2
370		2025-03-21 06:21:46	32	0	2	1		0	110	0		0								41	41		0	0	2	6	5	0				60		0	0	0									2
504		2025-03-21 09:10:16	32	0	1	1		0	133	0		0								38	38		0	0	2	4	3	0				84	0	0	0	1									2
227		2025-03-20 21:25:07	32	0	2	1		0	139	0		0								35	35		0	0	2	3	2	0				100													2
313		2025-03-19 08:48:27	33	0	1	1		0	99	0		0								31			0	0	2	4	2	0				63													2
398		2025-03-21 06:46:09	33	0	1	1		0	120	0		0								42	42		0	0	2	4	2	0				82													2
529		2025-03-19 13:13:25	34	0	2			0	111	0		0								39	39		0	0	2	4	3	0				76													2
520		2025-03-21 09:30:12	34	0	2	1		0	112	0		0								40	40		0	0	2	3	2	0				68		0	0	0									2
409		2025-03-19 10:44:42	34	0	1			0	117	0		0								38	38		0	0	2	6	5	0				72													2
538		2025-03-21 10:36:23	34	0	1			0	127	0		0								39	39		0	0	2	5	4	0				63													2
569		2025-03-21 14:31:29	34	0	1	1		0	139	0		0								38	38		0	0	2	4	3	0				85													2
22		2025-03-18 09:22:22	35	0	1	1		0	107	0		0								39	39		0	0	2	5	4	0				88				1									2
39		2025-03-18 09:55:49	35	0	1	1		0	115	0		0								41	41		0	0	2	7	6	0				62													2
399		2025-03-21 06:48:22	35	0	1	1		0	119	0		0								39	39		0	0	2	4	2	0				86													2
285		2025-03-21 01:49:54	35	0	2	1		0	99	0		0								37	37		0	0	2	3	2	0				60	0	0	0	0									2
284		2025-03-21 01:49:50	35	0	2	1		0	99	0		0								37	37		0	0	2	3	2	0				60	0	0	0	0									2
248		2025-03-20 22:39:48	36	0	2	1		1	117	0		0								32	39		0	0	2	6	4	0				68													2
524		2025-03-19 13:05:08	36	0	1	1		0	127	0		0								43	43		0	0	2	5	4	0				88													2
414		2025-03-19 10:50:02	37	0	1			0	126	0		0								36	36		0	0	2	5	6	0				97	0	0	0										2
386		2025-03-21 06:34:40	37	0	1	1		0	130	0		0								37	37		0	0	2	4	3	0				80													2
154		2025-03-18 12:58:53	37	0	2	0		0	139	0		0	2							29	29		0	0	2			0				80													2
352		2025-03-21 06:00:34	39	0	1	1		0	120	0		0								39	39		0	0	2	4	3	0				70	0	0	0	0									2
353		2025-03-21 06:01:46	39	0	1	1		0	120	0		0								39	39		0	0	2	4	3	0				70	0	0	0	0									2
587		2025-03-21 15:23:37	39	0	1	1		0	107	0		0								39	39		0	0	2	5	4	0				74													2
295		2025-03-19 08:16:20	39	0	2	1		0	137	0		0								39	39		0	0	2	7	6	0				90													2
535		2025-03-19 13:22:23	40	0	1	1		0	136	0		0								41	41		0	0	2	6	5	0				100													2
539		2025-03-19 13:30:37	40	0	1	1		0	136	0		0								41	41		0	0	2	6	5	0				100													2
258		2025-03-20 23:50:50	41	0	1	1		0	120	0		0								38	38		0	0	2	6	5	0				70													2
226		2025-03-20 21:18:24	42	0	2	1		0	115	0		0								39	39		0	0	2	6	5	0				83		0	0	0									2
572		2025-03-21 14:53:09	42	0	1	1		0	97	0		0								41	41		0	0	2	9	8	0				80													2
121		2025-03-18 12:15:39	43	0		1		0	106	0		0								37	37		0	0	2			0				69													2
580		2025-03-21 15:14:28	43	0	2			0	108	0		0											0	0	2	8	6	0				74													2
285		2025-03-19 07:58:31	45	0	2	1		0	139	0		0								41	41		0	0	2	8	7	0				99													2
140		2025-03-18 12:39:04	25	1	1	1		0	113	0		0								37			0	0	2	1	0	0				72													2
554		2025-03-21 13:51:56	26	1	1			0	138	0		0								39	39		0	0	2	1	0	0				89													2
52		2025-03-18 10:16:55	27	1	1			0	116	0		0								40	40		0	0	2	1	0	0				97													2
421		2025-03-21 07:04:20	28	1	2	1		0	119	0		0								39	39		0	0	2	2	0	0				76													2
402		2025-03-19 10:38:40	29	1	2	1		0	121	0		0								40	40		0	0	2	1	0	0				87													2
15		2025-03-18 09:10:28	30	1	1	1		0	130	0		0								40	40		0	0	2	2	1	0				90													2
402		2025-03-21 06:50:29	30	1	1	1		0	134	0		0								38	38		0	0	2	2	1	0				76													2
276		2025-03-19 07:43:31	31	1	1	1		0	136	0		0								40	41		0	0	2	5	4	0				81		0	0	0									2
222		2025-03-20 21:04:56	34	1	1	1		0	108	0		0								41	41		0	0	2	2	1	0				70		0	0	0									2
589		2025-03-21 15:25:35	36	1	1	1		0	99	0		0								37	37		0	0	2	3	2	0				68													2
463		2025-03-19 11:38:52	36	1	1	1		0	125	0		0								39	39		0	0	2	3	2	0				78		0	0	0									2
369		2025-03-21 06:20:14	37		1	1		0	123	0		0								41	41		0	0	2	6	5	0				67													2
67		2025-03-18 10:37:41	35		2	1		0	134	0		0								40	40		0	0	2	3	3	0				82													2
172		2025-03-18 13:21:02	34		1	1		0	127	0		0								39	39		0	0	2	7	6	0				94													2
55		2025-03-18 10:22:02	32		1	1		0	122	0		0								39	39		0	0	2	3	2	0				65				1									2
82		2025-03-18 10:58:24	30		1	1		0	133	0		0								38	38		0	0	2	4	3	0				80													2
133		2025-03-18 12:31:11	29		2	1		0	111	0		0								37	37		0	0	2	3	2	0				69													2
499		2025-03-19 12:32:43	27		2	1		0	122	0		0								40	40		0	0	2	3	2	0				76													2
273		2025-03-19 07:38:20	23		1	0		0	123	0		0								40	40		0	0	2	1	0	0				89													2
275		2025-03-19 07:41:57	23		1			0	120	0		0								37	37		0	0	2	1	0	0				60													2
302		2025-03-19 08:31:41	23		1	0		0	115	0		0								42	42		0	0	2	2	1	0				82													2
170		2025-03-18 13:17:35	19		2	0		0	123	0		0								40	40		0	0	2	1	0	0				82													2
428		2025-03-19 11:01:20	19		2	0		0	114	0		0								41	41		0	0	2	1	0	0				69	0	0	0										2
307		2025-03-19 08:44:04	16			0		0	136	0		0								36			0	0	2	1	0	0				88													2
225		2025-03-20 21:16:05	15		1	0		0	136	0		0								41	41		0	0	2	1	0	0				70		0	0	0									2
300		2025-03-19 08:30:09	25	0	1	0	0	0	128	0		0											0	0	2	2	1	0			0	89	0												2
174		2025-03-18 13:22:07	13	0	2	0		0		0		0								37	37		0	0	2	1	0	0																	2
368		2025-03-21 06:18:02	24	0	1	0		0	124	0	10.2	0							1	39	39	NIL	0	0	2	1	0	0				79					3.74	17.71				168			2
367		2025-03-21 06:17:42	24	0	1	0		0	124	0	10.2	0							1	39	39	NIL	0	0	2	1	0	0				79					3.74	17.71				168			2
234		2025-03-20 21:44:14	38	1	1	1		0	104	0	11.7	0							0	41	41	NIL	0	0	2			0			0	67	0	0	0	0	4.6	5.28	3.64	0.31	1.31	84			2
417		2025-03-19 10:53:27	18	0	1	0		0	106	0	13.5	0							0	38	38		0	0	2	1	0	0				66					4.74	10.02	79	5.1	14	170			2
311		2025-03-19 08:45:29	26	0	1	1	0	0	121	0	13.3	0							0			Nil	0	0	2	3	2	0		0		71	0				6.04	5.2	4.26	0.31	0.61	181			2
395		2025-03-19 10:33:10	31		1	0		0	123	0	13	0							0	39	39		0	0	2	1	0	0				71				1	4.2	5.2				244			2
349		2025-03-21 05:53:48	28	0	2	0		0	141	1	12.9	0							0	34	34		0	0	2	2	0	0				81	0	0	0	0	4.34	7.26	4.86	0.54	1.8	282			2
451		2025-03-21 07:57:30	19	0	1	0		0	120	0	12.7	0							0	40	41	NIL	0	0	2	1	0	0				60	0	0	0	0	4.07	8.8				239			2
488		2025-03-19 12:11:41	35	1	1	1		0	140	1	12.3	0							0	39	40		0	0	2	4	2	0				88					4.8	11.29	66	10.8	22.1	235			2
514		2025-03-21 09:23:09	25	0	2	1		0	111	0	12	0							0	40	40	NIL	0	0	2	4	3	0				60	0	0	0	0									2
445		2025-03-21 07:50:14	40	0	2			0	149	1	11.9	0							0	41	41		0	0	2	7	6	0			0	87	0	0	0	0									2
590		2025-03-21 15:25:55	29	0	1	1		0	113	0	11.8	0							0	40	40		0	0	2	3	3	0				74													2
493		2025-03-19 12:22:15	41		2	1		0	129	0	11.7	0							0	34	34		0	0	2	6	5	0				75					4.43	12.74	9.44	0.55	2.4	11			2
462		2025-03-21 08:11:37	46	0	2	1		0	110	0	11.4	0							0	42	42	NIL	0	0	2	10	9	0				70	0				4.88	8.14	5.55	0.77	1.55	160			2
426		2025-03-21 07:14:10	38	0	1	1		0	130	0	11.3	0							0	32	32		0	0	2	2	1	0				88	0	0	0	0	4.38	7.53	5.17	0.64	1.56	31			2
531		2025-03-21 09:58:40	19	0	2	1		0	110	0	11	0							0	41	41	NIL	0	0	2	2	1	0				64	0												2
412		2025-03-21 06:57:23	35	0	2	1		0	102	0	10.9	0							1	42	42		0	0	2	7	6	0				72		0	0	0	3.56	3.75	2.25	0.16	1.24	177			2
275		2025-03-21 00:53:13	38	0	1	1		0	100	0	10.5	0							1	39	39		0	0	2	4	2	0				56					3.29	7.06	217	8.2	18.6	217			2
495		2025-03-21 08:59:21	37	0	2	1		0	123	0	10.3	0							1	30	30		0	0	2	7	6	0				81								10.74		134		72.1	2
144		2025-03-18 12:47:47	20	0	2			0	120	0	10	0							1	42	42		0	0	2	2	1	0				62					2.8					142			2
331		2025-03-19 09:09:57	21	0	1	1		0	124	0	9.7	0							1	37	37		0	0	2	2	1	0				82					4.76	7.62	68	10.2	19.4	350			2
256		2025-03-20 23:36:06	19	0	2	0		0	136	0	9.6	0							1	39	41		0	0	2	1	0	0				80													2
387		2025-03-19 10:27:06	25	0	1	1		0	115	0	8.9	0							1	38	38		0	0	2	4	3	0				75					4.06	7.32	5.15	0.49	1.68	227			2
26		2025-03-18 09:27:12	35	1	1	1	0	0	127	0		0		0	0	0	NIL	0					0	0	2	4	3	0		0		74	0	0	0	0									2
464		2025-03-19 11:40:42	13	0	1	0	0	0	129	0		0		0	0					32	32	NIL	0	0	2	2	1	0			0	53	0	0	0	0									2
321		2025-03-19 09:01:30	27	0	2	1	0	0	120	0		0								31	31	Nil	0	0	2	2	1	0				80													2
111		2025-03-18 11:57:01	22	0	2	1	1	0	127	0		0								39	40		0	0	2		2	0		1		74	0	0	0	0									2
410		2025-03-21 06:56:40	22	0	1	1		0	127	0		0				0	Prolonged first stage of labour	0		40	40	NIL	0	0	2	1	0	0				68													2
398		2025-03-19 10:34:40	21	0	2	1		0	136	0		0				0	Preterm Labour	1		32	32	NIL	0	0	2	3	2	0			0	75	0	0	0	0									2
578		2025-03-21 15:11:38	25	0	2		1	0	118	0		0				0	Preterm	1		30	30		0	0	2	5	3	0				69													2
390		2025-03-19 10:28:25	20	0	1	0		0	99	0		0				0	PPROM	1		34	34		0	0	2	1	0	0				69													2
371		2025-03-19 10:06:10	19	0	1	0		0	113	0		0			0	0	PPROM	1		36	36	NIL	0	0	2	1	0	0			0	84	0	0	0	0									2
303		2025-03-21 02:51:27	18	0	1	0		0	142	1		0				0	PIH	1		39	39	NIL	0	0	2	1	0	0				92													2
504		2025-03-19 12:42:36	23	1	1	1		0	135	0		0				0	OEDEMATOUS CERVIX	1		39	40	Nil	0	0	2	1	0	0			0	92	0	0	0	0									2
408		2025-03-19 10:43:59	17	0	1	0	0	0	130	0		0		0	0	0	NIL	0				NIL	0	0	2	1	0	0				90	0	0	0	0									2
283		2025-03-19 07:55:45	18	0	1	0	0	0	132	0	9.5	0				0	MILD ANAEMIA IN PREGNANCY	0	1	37	37	Nil	0	0	2	1	0	0			0	84	0				4.23	7.58	5.565	0.5	1.39	184			2
289		2025-03-21 02:07:33	35	0	1	0		0	97	0		0				0	Lower abdominal pain	0		38	39	NIL	0	0	2	4	3	0				77													2
14		2025-03-18 08:53:07	42	0	1	1		0	138	0		0				0	LPOL	0		38	36	Nil	0	0	2	5	4	0				79													2
519		2025-03-19 12:59:41	21	0	1	1		0	102	0		0		0	0	0	LPOL	0		38	38	NIL	0	0	2	1	0	0			0	60	0	0	0	0									2
297		2025-03-19 08:23:06	16	0	1	0		0	112	0		0			0	0	LPOL	0		37	37	NIL	0	0	2	1	0	0				71	0	0	0	0									2
500		2025-03-21 09:05:09	16	0	1	0		0	116	0		0				0	LPOL	0		39	39	NIL	0	0	2	1	0	0			0	70	0	0	0	0									2
496		2025-03-21 08:59:30	17	0	2	0		0	119	0		0				0	LPOL	0		36	36	NIL	0	0	2	1	0	0			1	88	0	0	0	0									2
544		2025-03-21 10:50:47	22	0	2	1		0	117	0		0				0	LPOL	0		37	37	NIL	0	0	2	2	1	0				82													2
343		2025-03-19 09:29:53	27	0	1	0		0	98	0		0			0	0	LPOL	0		28	29	NIL	0	0	2	2	1	0			0	70													2
487		2025-03-19 12:07:57	29	0	1	1		0	112	0		0				0	LPOL	0		37	37	NIL	0	0	2	3	4	0			0	74	0	0	0	0									2
449		2025-03-19 11:24:33	30	0	1	1		0	131	0		0			0	0	LPOL	0		39	39	NIL	0	0	2	2	1	0				70	1	0	0	0									2
545		2025-03-21 10:54:26	31	0	1	0		0	120	0		0				0	LPOL	0		37	37	NIL	0	0	2	3	2	0			0	80	0												2
503		2025-03-19 12:42:04	24	1	1	1		0	122	0		0				0	LPOL	0		40	40	NIL	0	0	2	1	0	0			0	82	0	0	0	0									2
490		2025-03-19 12:17:28	41		2	1		0	99	0		0			0	0	LPOL	0		38	38	NIL	0	0	2	7	5	0			0	47	0												2
167		2025-03-18 13:12:42	37			1		0	131	0		0			0	0	LPOL	0		32	32	NIL	0	0	2	6	3	0				78													2
477		2025-03-19 11:53:54	24	0	1	0		0	148	1		0				1	Kidney stone	1		39	39		0	0	2	3	2	0				96													2
306		2025-03-21 03:03:31	17	0	2	1		0	108	0		0				0	Inactive phase of labour	0		39	39	NIL	0	0	2	1	0	0				74	0	0	0	0									2
33		2025-03-18 09:47:58	23	0	1	0	0	0	139	0		0			0	0	IUFD	1		35	35	NIL	1	0	2	1	0	0				83	0	0	0	0									2
474		2025-03-21 08:29:29	33	0	2	1		0	88	0		0				1	HYPOTENSION IN PREGNANCY	0		39	39		0	0	2	5	4	0				52	0												2
287		2025-03-21 02:01:29	21	0	2	1		0	100	0	10	0				1	HYPOTENSION IN PREGNANCY	0	1	39	39	NIL	0	0	2	3	2	0				58	0	0	0	0									2
435		2025-03-21 07:36:20	36	0	1	1		0	120	0	10.1	0				1	HEPATITIS B IN PREGNANCY	0	1	41	41	NIL	0	0	2	3	2	0				82					4.11	8.69	6.05	0.54	1.92	230			2
464		2025-03-21 08:14:03	29	0	2	1		0	120	0		0				0	Delayed APOL	1		39	39	NIL	0	0	2	3	2	0			0	85	0	0	0	0									2
449		2025-03-21 07:53:59	30	1	2	1		0	143	1		0				0	Chronic hypertension	0		28	28	IUFD	1	1	2	1	0	0				117													2
178		2025-03-18 13:29:13	31	1	1	1		0	147	1		0			0	0	BOH	0		38	38	NIL	0	0	2	4	3	0				96		0	0	0									2
289		2025-03-19 08:07:17	28		1	0		0	125	0		0			0	0	BD	0		41	41	NIL	0	0	2	3	2	0				71	0	1	1	0									2
50		2025-03-18 10:12:35	30	0	1	1	0	0	105	0	7.5	0		0	0	0	Anemia, Syphilis	0	1	34	35	Nil	0	0	2	4	3	0		0		63			0		3.78		8.81	0.74	3.04	204			2
420		2025-03-19 10:56:15	41	0	2			0	129	0		0				0	Anemia	0	1	38	38		0	0	2	4	3	0				83													2
579		2025-03-21 15:13:39	22	0	2	1		0	124	0		0				0	Anemia	0	1	39	39		0	0	2	3	1	0				88		0	0	0									2
292		2025-03-19 08:12:13	34	0	1	0		0	102	0	9.1	0				0	Anemia	0	1	39	41		0	0	2	4	3	0				72					3.18	17.56	16.31	0.76	0.5	189			2
350		2025-03-21 05:56:51	27	1	1	1		0	130	0		0				0	Acute GE	0	0	38	39		0	0	2	3	1	0				80													2
305		2025-03-21 02:58:33	32	0	1	1		0	89	0		0				0	Abdominal pain	0	0	39	39	NIL	0	0	2	2	1	0				52													2
465		2025-03-19 11:40:52	29					0	134	0		0				0	APOL	0	0	39	39		0	0	2			0				96													2
17		2025-03-18 09:12:02	19		1		0	0	131	0		0		0	0	0	APOL	0	0	39	39	NIL	0	0	2	1	0	0				94	0	0	0	0									2
440		2025-03-19 11:14:56	35	0	1	1		0	144	1		0			0	0	APOL	0	0	40	40	NIL	0	0	2	5	4	0			0	89	0	0	0	0									2
304		2025-03-21 02:55:38	15	0	1	0		0	129	0		0				0	APOL	0	0	40	42	NIL	0	0	2	1	0	0				83													2
336		2025-03-19 09:16:36	15	0	1	0		0	138	0		0			0	0	APOL	0	0	42	42	NIL	0	0	2	1	0	0				91													2
401		2025-03-21 06:49:48	16	0	1	0		0	108	0		0				0	APOL	0	0	39	39	NIL	0	0	2	1	0	0			0	51	0												2
460		2025-03-19 11:38:00	18	0	1	0		0	134	0		0				0	APOL	0	0	41	41	NIL	0	0	2	1	0	0				75	0	0	0	0									2
442		2025-03-21 07:47:35	22	0	1	1		0	115	0		0				0	APOL	0	0	37	38	NIL	0	0	2	2	1	0				91													2
474		2025-03-19 11:50:30	24	0	1	1		0	130	0		0			0	0	APOL	0	0	39	39	NIL	0	0	2	3	2	0			0	80	0	0	0	0									2
484		2025-03-21 08:42:23	25	0	1	1		0	130	0		0				0	APOL	0	0	38	38	NIL	0	0	2	2	1	0				81													2
389		2025-03-21 06:37:43	25	0	1	1		0	135	0		0			0	0	APOL	0	0	37	37	NIL	0	0	2	1	0	0				89	0	0	0	0									2
548		2025-03-21 10:58:31	26	0	1	0		0	110	0		0				0	APOL	0	0	39	39	NIL	0	0	2	1	0	0			0	74													2
128		2025-03-18 12:25:25	27	0	2	1		0	119	0		0			1	0	APOL	0	0	39	38	NIL	0	0	2	2	1	0			1	71		0	0	0									2
365		2025-03-19 09:58:09	28	0	1	1		0	110	0		0				0	APOL	0	0	38	38	NIL	0	0	2	4	3	0			0	65	0	0	0	0									2
368		2025-03-19 10:01:27	28	0	1	1		0	131	0		0			0	0	APOL	0	0	40	40	NIL	0	0	2	6	5	0			0	76	0		1	1									2
542		2025-03-21 10:47:59	30	0	1	0		0	136	0		0				0	APOL	0	0	37	37	NIL	0	0	2	1	0	0			0	96	0	0	0	1									2
454		2025-03-19 11:30:09	32	0	1	1		0	110	0		0				0	APOL	0	0	37	37	NIL	0	0	2	2	1	0			0	70	0	0	0	0									2
480		2025-03-21 08:39:44	38	0	2	1		0	120	0		0				0	APOL	0	0	39	39	NIL	0	0	2	4	3	0			0	65													2
347		2025-03-21 05:50:06	40	0	1	1		0	120	0		0			0	0	APOL	0	0	38	38	NIL	0	0	2	2	1	0				80		0	0	0									2
294		2025-03-19 08:15:14	29		1	0		0	115	0		0			0	0	APOL	0	0	38	38	NIL	0	0	2	2	0	0				74	0	1	1	1									2
454		2025-03-21 08:02:43	30	0	1	1	0	0	107	0		0				0	APOL	0	0	38	38	NIL	0	0	2	4	3	0				86													2
288		2025-03-21 02:01:46	17	0	1	0		0	128	0	13	0				0	APOL	0	0	39	39	NIL	0	0	2	1	0	0			0	64	0	0	0	0	4.65	5.9773	66	7.3	26	172			2
68		2025-03-18 10:41:40	40	0	1			0	126	0	10.5	0			0	0	APOL	0	1	40		NIL	0	0	2	6	3	0				69		0	0	0	3.03	7.21	60	6	33.4	208			2
208		2025-03-20 18:43:10	18	0	2	0	0	0	132	0	11.5	0				0	ANAEMIA IN PREGNANCY	0	0	39	39	Nil	0	0	2	1	0	0				79	0	0	0	1									2
577		2025-03-21 15:10:15	31	0	2			0	132	0	9.4	0				0	ANAEMIA IN PREGNANCY	0	1	38	38	NIL	0	0	2	3	3	0				82	0												2
298		2025-03-21 02:37:11	18	0	1	0	0	0	131	0	8.2	0				0	ANAEMIA IN LABOUR POSTDATE	0	1	41	41	NIL	0	0	2	1	0	0				68	0				3.97	15.43	11.8	8.7	14.7	348			2
250		2025-03-20 22:57:20	20	0	1	1		0	108	0		0				0	1° vaginal tear	0	0	38	38		0	0	2	1	1	0				70													2
461		2025-03-19 11:38:18	21	0	2	1		0	114	0	7	0							1	40	40		0	0	2	2	1	0				61					2.24	4.37	77	5.7	17.2	53			2
271		2025-03-19 06:49:17	28	1	1	1	0	1	145	1	13	1	1	0	0				0	36	38	None	0	0	2	2	1	1	0	0	1	59	0	0	0	0	4	7	4	1	7	250			2
66		2025-03-18 10:37:21	36	0	1	0	0	1	145	1	10.1	1	1						1	34	34	NIL	0	0	2	3	2	0	0	0	1	96	0	0	0	0	3.69	8.04	5.68	0.64	1.7	186	9.3		2
299		2025-03-19 08:29:53	32	0	2	1	0	1	122	1	11.4	1	2	0	0				0	26	26	prematurity	1	0	2	5	6	0	0	0	0	91	0	0	0	0	4.96	10.99	8.22	0.66	2.04	270			2
446		2025-03-21 07:53:04	30	0	2	1	0	1	175	1	11.4	1	2	0	0				0	39	39		0	0	2	4	3	0	0	0	0	107	0	0	0	0	4.35	10.59	7.5	0.16	2.32	125		109.6	2
129		2025-03-18 12:25:30	26	0	1		1	1	151	1	13	1	1	0	0				0	40	40	NIL	0	0	2	1	0	0	0	0	0	97	0	0	0	0	4.81	9.1	7.43	0.53	1.14	13.9			2
106		2025-03-18 11:29:43	32	0	1	0	0	1	197	1	13.1	1	1						0	22	23		0	0	2	4	1	0	0	0	0	130	0	0	0	0	3.77	5.8	3.5	0.43	1.87	352			2
331		2025-03-21 04:36:18	29	0	1	1	0	1	129	1	13.6	1	1						0	35	35	NIL	0	0	2	4	3	0	0	1	0	91	0	0	0		4.95	7.84	4.16	0.68	2.97	247			2
439		2025-03-21 07:44:57	25	1	1	1	0	1	130	1		1	2	0	0					36	36		0	0	2	1	0	0	0	0	0	67	0	0	0	0									2
430		2025-03-21 07:23:08	32	0	1	0	0	1	219	1		1	2	0	0					40	40		0	0	2	2	1	0	0	0	1	135	0	0	0	0									2
408		2025-03-21 06:55:04	30	0	1	1	0	1	187	1		1	2	0	0					27	27		0	0	2	4	3	0	0	0	1	109	0	0	0	1									2
419		2025-03-21 07:03:16	28	0	1	1	0	1	180	1		1	2	0	0					40	40		0	0	2	2	1	0	0	0	1	115	0	0	0	0									2
373		2025-03-21 06:23:27	26	0	1	1	0	1	166	1		1	2	0	0					34	34	prematurity	1	0	2	4	4	0	0	0	0	117	0	0	0	0									2
429		2025-03-21 07:22:19	20	0	1	1	0	1	160	1		1	2	0	0					34	34	NIL	0	0	2	2	1	0	0	0	1	113	0	0	0	0									2
556		2025-03-21 13:54:16	31	0	1	1	0	1	150	1		1	1	0	0					36	36	NIL	0	0	2	3	2	0	0	0	0	103	0	0	0	0									2
332		2025-03-19 09:10:58	35	0	2	1	0	1	180	1		1	2	0	0					34	34	NIL	0	0	2	3	2	0	0	0	0	137	0	0	0	0									2
497		2025-03-21 09:01:39	36	0	1	1	0	1	130	1		1	1	0	0					40	41	NIL	0	0	2	5	5	0	0	0	1	74	0	0	0	0									2
403		2025-03-19 10:41:00	32	0	1	1	1	1	98	1		1	1	0	0					40	40	NIL	0	0	2	6	5	0	0	0	0	60	0	0	0	0									2
345		2025-03-19 09:32:05	29		1	1	0	1	82	1		1	2	0	1					40	40	FETAL DISTRESS	1	0	2			0	0	0	0	5	0	0	0	0									2
234		2025-03-18 18:28:49	41	0	1	1	1	1	165	1	6.5	1	2	1	0	0	Seizures	1	1			Fetal hypoxia	1	0	2	8	6	0	0	1	1	122	1	0	0	1	4.6	3.2	1	1.4	1	234			2
217		2025-03-18 17:29:51	41	0	1	1	1	1	165	1	6.5	1	2	1	0	0	Seizures	1	1			Fetal hypoxia	1	0	2	8	6	0	0	1	1	122	1	0	0	1	4.6	3.2	1	1.4	1	234			2
79		2025-03-18 10:54:58	31	1	1	1	0	1	151	1		1	2	0	0	0	PIH in LPOL	1		40	40	Nill	0	0	2	4	3	0	0	0	0	100	0	0	0	1									2
259		2025-03-18 19:22:00	31	1	1	1	1	1	148	1	12.8	1	1	0	0	0	Nil	0	0	35	38	Nil	0	0	2	4	2	0	0	0	1	99	1	0	0	1	5.6	6	3.2	0.07	2.2	212			2
584		2025-03-20 04:34:15	39	1	1	1	0	1	156	1	12.4	1	1	0	0	0	Nil	0	0	34	38	Nil	0	0	2	3	2	0	0	0	1	102	1	0	0	1	4.6	7.5	2.9	0.07	2.6	444			2
264		2025-03-18 19:28:36	36	1	1	1	1	1	154	1	12	1	1	0	0	0	Nil	0	0	34	38	Nil	0	0	2	5	4	0	0	0	0	97	1	0	0	0	5.4	6.8	3.2	0.07	2.2	245			2
231		2025-03-18 18:24:06	33	1	1	1	1	1	143	1	11.7	1	1	0	0	0	Nil	0	0	38	39	Nil	0	0	2	4	3	0	0	0	0	98	0	0	0	1	4.3	6	3.2	0.08	3	345			2
10		2025-03-17 06:42:01	34	1	1	1	1	1	166	1	11	1	2	0	0	0	Nil	0	0			Nil	0	0	2	4	3	0	0	0	1	113	0	1	0	1	4.3	7.6	3.4	1.2	3	384			2
564		2025-03-19 21:17:19	42	0	2	1	1	1	167	1	11	1	2	0	0	0	Nil	0	0	29	38	Nil	0	0	2	8	7	0	0	0	0	122	0	0	0	0	4.6	5.8	2.5	0.09	3.8	284			2
190		2025-03-18 14:53:27	31	1	2	1	0	1	146	1	10	1	1	0	0	0	Nil	0	1			Nil	0	0	2	5	4	0	0	0	1	98	0	0	0	1	4.9	7	3	1.2	3	266			2
1		2025-02-25 13:08:38	24	0	1	1	0	1	113	1	10	1	1	0	0	0	Nil	0	1	30	37	Nil	0	0	2	3	2	0	0	0	1	78	0	0	0	1	400	6.9	122	77	5400	167	300	670	2
563		2025-03-19 21:15:46	30	0	1	1	1	1	143	1	8.9	1	1	0	0	0	Nil	0	1	32	39	Nil	0	0	2	4	2	0	0	0	0	99	0	0	0	0	3.8	5.8	3.2	0.04	3	276			2
296		2025-03-19 08:18:19	30	0	1	1	0	1	142	1		1	1	0	0	0	NIL	0		25	25	NIL	0	0	2	4	2	0	0	0	0	99	0	0	0	0									2
372		2025-03-19 10:07:23	36	0	1	1	0	1	145	1		1	1	0	0	0	NIL	0		40	40	NIL	0	0	2	5	4	0	0	0	1	90	0	0	0	0									2
72		2025-03-18 10:45:08	38	0	1	1	0	1	164	1	11.1	1	2	0	0	0	Chronic hypertension	0	0	38	38	Nil	0	0	2	5	4	0	0	0	0	107	0	0	0	0	3.02		4.11	0.33	2.26				2
169		2025-03-18 13:13:18	18	0	1	0	0	1	140	1		1	1	0	0	0	APOL	0	0	38	38	NIL	0	0	2	1	0	0	0	0	0	104	0	0	0	0									2
90		2025-03-18 11:05:07	19	0	1	1	0	1	144	1		1	1	0	0	0	APOL	0	0	34	34	NIL	0	0	2	2	1	0	0	0	0	85	0	0	0	0									2
112		2025-03-18 12:00:31	38	1	1	1	0	1	153	1	13.5	1	1			0	SPE in LPOL	0	0	34	35	PREMATURE	1	0	2	4	3	0	0	0		103	0	0	0	0	4.88	6.38	3.43	0.69	2.23	190			2
333		2025-03-21 04:43:39	27	0	1	1	0	1	169	1	12.5	1	1						0	25	39	NIL	0	0	2	2	0	1	1	1	1	109	0	0	0	0	5.1	8.66	5.41	0.76	2.42	319			2
549		2025-03-19 15:42:49	30	1	1	1	1	1	148	1	14	1	1	0	0				0	28	39	None	0	0	2	2	1	1	1	0	1	59	0	0	0	1	4	10	6	0	6	190			2
546		2025-03-19 15:36:45	36	1	2	1	0	1	180	1	14	1	1	0	0				0	29	38	None	0	0	2	3	2	1	1	0	1	110	0	0	0	1	4	10	6	0	7	259			2
510		2025-03-19 12:48:37	31	1	1	1	1	1	112	1		1	1							38	38	NIL	0	0	2	3	2	1	1	0	0	88	0	0	0	0									2
136		2025-03-18 12:33:54	31	1	1	1	1	1	160	1	11	1	2	0	0	0	null	0	0	36	36	small baby	1	0	2	5	4	1	1	1	0	90	0	0	0	0	4	8	6	0.08	7	150	7	0.08	2
194		2025-03-18 15:02:56	30	0	1	1	0	1	142	1	10	1	1	0	0		nill	0	1	36	36	nill	0	0	2	4	3	1	1	0	0	90	0	0	0	0	4	6	2	1	7	399	7	1	2
585		2025-03-20 04:36:21	25	1	1	1	0	1	143	1	12.4	1	1	0	0	0	Nil	0	0	29	35	Preterm	1	0	2	1	0	1	1	0	1	96	0	1	0	1	4.6	7.5	2.9	0.07	2.6	444			2
233		2025-03-20 21:38:47	32	0	1	1	0	1	163	1		1	1								38	NIL	0	0	2	3	2	0	1	1	0	112	0	0	0										2
239		2025-03-18 18:42:21	37	1	1	1	1	1	158	1	10.8	1	1	0	0	0	Nil	0	1	36	38	Nil	0	0	2	7	6	0	1	0	0	95	0	0	0	0	5.1	6.9	3	0.09	3	235			2
513		2025-03-19 12:54:09	19	0	1	0		1	156	1		1	2				delayed 2 stage of labour	0		36	36		0	0	2	1	0	0				87													2
526		2025-03-21 09:42:39	24	1	1	1		1	154	1		1	1							41	41	NIL	0	0	2	2	1	0				107													2
305		2025-03-19 08:36:52	42	0	1	1		1	155	1		1	1							37	37	NIL	0	0	2	4	3	0				97													2
291		2025-03-21 02:08:18	36	0	1	1		1	163	1		1	1							44	44	NIL	0	0	2	6	5	0				83													2
290		2025-03-21 02:07:57	36	0	1	1		1	163	1		1	1							44	44	NIL	0	0	2	6	5	0				83													2
555		2025-03-21 13:53:55	28	0	2	1		1	157	1		1	2							38	38	NIL	0	0	2	3	2	0				96	0	0	0	0									2
283		2025-03-21 01:45:23	29	1	1	1		1	117	1		1	1							39	39	Nil	0	0	2	2	1	0				113	0	0	0	0									2
498		2025-03-19 12:29:46	23	0	1	0		1	102	1		1	1							41	41	Nil	0	0	2	1	0	0				60													2
16		2025-03-18 09:10:54	33	0	1	1		1	160	1		1	1							37		twin pregnancy with twin 1 in breech	0	0	2	3	2	0				102													2
342		2025-03-21 05:38:29	19	0	1			1	153	1		1	1							37	37		0	0	2	1	0	0				97		0	0	0									2
354		2025-03-21 06:04:14	34	0	1	1		1	158	1		1	1							38	38		0	0	2	4	3	0				107		0	0	0									2
370		2025-03-19 10:05:55	22	0	1	0		1	180	1	13.9	1	2						0	40	40		0	0	2	1	0	0				80					4.83	15.62	88	7.4	4.2	147			2
341		2025-03-19 09:26:39	23					1	196	1	13.5	1	2						0	34	41		0	0	2	1	0	0				106					4.33	7.6	71	4.9	23.7	112			2
279		2025-03-21 01:07:21	20	0	1	0	0	1	153	1	12.3	1	1						0	38	38	Nil	0	0	2	1	0	0				91	0	0	0	0									2
507		2025-03-21 09:15:07	27	0	1	1		1	158	1	12.2	1	1						0	35	35	NIL	0	0	2	2	1	0				109	0	0	0	0	4.83	10.5	7.78	0.82	2.39	214			2
296		2025-03-21 02:27:39	27	0	2	1		1	142	1	11.9	1	2						0	24	24	DIED	1	1	2	4	1	0				93					4.47	6		5.9	40.6	228			2
442		2025-03-19 11:16:32	34	1				1	162	1	11.7	1	1						0	38	38		0	0	2			0				73		0	0	0	3.11	11.79	8.85	0.7	2.15	225			2
104		2025-03-18 11:28:59	22		1	1		1	159	1	9.3	1	1						1	39	39		0	0	2	2	1	0				100	0	0	0	0	3.51	7.68	5.39	0.73	1.51	344			2
23		2025-03-18 09:23:35	42	0	2	1		1	160	1		1	2										0	0	2	9	10	1				101													2
356		2025-03-19 09:48:16	26	0	1	1		1	159	1		1	2		0	0	Pre- eclampsia	0		38	38	NIL	0	0	2	3	2	0			0	99	0	0	0	1									2
242		2025-03-20 22:03:35	29	1	1	0	0	1	139	1		1	2			0	Pre eclampsia	0		37	37	NIL	0	0	2	2	1	0				82	0	0	0	1									2
214		2025-03-20 20:07:42	17	0	1	0	0	1	170	1	11.6	1	2			0	PREGNANCY IN UNDERAGE	0	0	36	36	Nil	0	0	2	1	0	0				110					3.74	6.74	4.27	0.48	1.99	214			2
404		2025-03-19 10:41:30	27	0	1	1		1	152	1		1	2			0	PIH	1		37	37	NIL	0	0	2	3	2	0			0	99	0	0	0	0									2
386		2025-03-19 10:24:01	19	0	1	0		1	158	1	11.2	1	2			0	PIH	1	0	35	35	NIL	0	0	2	2	1	0			0	103	0		0	0	3.8	6.17	70	6.5	22	352			2
382		2025-03-21 06:31:57	18	0	1	1		1	141	1	7.5	1	1			0	MILD ANAEMIA IN PREGNANCY	0	1	37	37		0	0	2	1	0	0				99	0	0	0	0	3.96	5.7	2.47	0.55	2.68	3.5			2
558		2025-03-21 14:02:46	40	0	1		1	1	175	1		1	2			0	Hypertension	0		38	38		0	0	2	4	3	0				98		0	0	0									2
599		2025-03-21 15:45:32	40	0	1	1		1	171	1	10.6	1	1			0	HYPERTENSION IN PREGNANCY	0	1	40	40		0	0	2	4	3	0				103													2
540		2025-03-19 13:31:45	28	0	1	1		1	140	1	12.8	1	2			0	Emesis	0	0	23	23	NIL	0	0	2	2	1	0				86					4.35	8.02							2
567		2025-03-21 14:25:03	18	0	2	0		1	161	1	4.5	1	1						1	40	40	NIL	0	0	2	1	0	0				76	0	0	0	0	1.52	14.3		0.5	19.9	280			2
356		2025-03-21 06:07:15	35	0	1	1		1	190	1		1	2			0	Abortion	1	0	18			1	1		5	4	0				153													2
181		2025-03-18 13:35:54	32	0	1	1		1	134	1	13.2	1	1			1	Asthmatic	0	0	21	24		0	0		6	4	0				83		0	0	1	5.49	3.66	1.22	0.39	1.78	119	450		2
185		2025-03-18 13:40:22	32	0	1	1		1	134	1	13.2	1	1			1	Asthmatic	0	0	21	24		0	0		6	4	0				83		0	0	1	5.49	3.66	1.22	0.39	1.78	119	450		2
395		2025-03-21 06:44:24	28	0	1	1		1	140	1	12.8	1	2			0	Emesis graridenim	0	0	23			0	0		2	1	0				86	0	0	0	0	4.35	8.02	62	8.6	27	209	11	65.3	2
359		2025-03-21 06:09:28	34	0	1	1		1	158	1		1	1			0	Hypertension	0		38			0	0		4	3	0				107													2
56		2025-03-18 10:24:33	42	0	1	1	1	1	180	1	11.9	1	2						0	19			0	0				0				125					3.81	6.35	4.31	0.42	1.57	289		74.1	2
117		2025-03-18 12:11:04	28	0	1	1		1	172	1	12.3	1	2						0				0	0		2	1	0				110					3.33	10.2	5.9	1.07	3.23	222	12.3		2
425		2025-03-19 10:59:37	33	0	1	0		1	148	1	12.3	1	1						0	35	35		0	0		4	3	0				99					4.25	6.74	55	9.9	34.1	157			2
373		2025-03-19 10:07:59	22	0	1	1		1	194	1	13.2	1	2						0	37			0	0		1	0	0				134		0	0	0	4.81	7.28	4.4	0.59	2.24	308			2
103		2025-03-18 11:27:53	42	0	2	1		1	104	1		1	2										0	0		9	10	0				60													2
355		2025-03-21 06:05:29	32	0	2	0		0	123	0	12.6	1					eclampsia	0	0	31	34		0	0		4	1	0				62					4.67	7.3	59	7.4	33.2	367			2
61		2025-03-18 10:31:55	32	0	1	1	1	1	124	1		1	1		0								0	0			3	1	1	0	0	94	0	0	0	0									2
433		2025-03-19 11:05:27	34	1	1	1	1	1	190	1	15	1	2	0	0				0	30	38	None	0	0		5	4	1	1	0	1	110	0	0	0	0	3	14	4.3	0	7	200			2
434		2025-03-19 11:05:42	34	1	1	1	1	1	190	1	15	1	2	0	0				0	30	38	None	0	0		5	4	1	1	0	1	110	0	0	0	0	3	14	4.3	0	7	200			2
91		2025-03-18 11:07:03	16	0	1	0		0	117	0	7.8	0							1				0	0				0				50		0	0	0	2.95	8.47	5.9	1.22		178			2
119		2025-03-18 12:12:40	26	0	1			0	112	0	9.4	0				0	2 previous C/S	0	1				0	0				0				70					3.78	9.9	75	5.1	19.6				2
383		2025-03-21 06:32:24	30	1	1	1		0	123	0		0				0	AGE,UTI and LPOL	0	1	36			0	0		1	0	0				72													2
299		2025-03-21 02:41:20	29	0	1	1		0	139	0	7.8	0				0	Anaemia in pregnancy	0	1	39	39		0	0		3	1	0			0	89	0	0	0	0	5.3	10.07	64	9.2	24.9	423			2
595		2025-03-21 15:35:43	26					0	110	0	6.8	0				0	Anemia	0	1	33			0	0				0				75		0	0	0	4.17	8.8	5.87	0.72	2.02	206			2
366		2025-03-21 06:17:23	32	1	1	1		0	95	0	7.9	0				0	Anemia	0	1	30			0	0		2	1	0				65		0	0	0	3.89	5.1	4.03	0.28	0.74	314			2
364		2025-03-21 06:15:44	32	1	1	1		0	95	0		0				0	Anemia	0	1	30			0	0		2	1	0				65		0	0	0									2
308		2025-03-21 03:21:24	22	0	1	1		0	143	1		0			0	0	Fetal distress	0		43	43	Meconium grade 3	1	0		1	0	0				93	0	0	0	0									2
297		2025-03-21 02:33:45	35	0	1	1		0	100	0		0				0	Grand multipara	0		36	36		0	0		5	4	0			0	63	0	0	0	0									2
394		2025-03-21 06:43:08	40	0	1	1		0	121	0		0				0	Hyperemesis	0		35			0	0		5	3	0				89		0	0	0									2
235		2025-03-20 21:46:58	42	0	1	1		0	136	0		0				0	IUFD	1		34	34	IUFD	1	1		4	3	0			0	96	0	0	0	1									2
416		2025-03-21 07:00:17	25	0	2	0		0	123	0		0				0	LPOL	0		36	36		0	0		3	2	0				78	0	0	0	0									2
468		2025-03-21 08:20:22	37	0	2	1		0		0	10.5	0							1	38	38		0	0		8	7	0						0	0	0	3.75	14.61	11.97	0.45	1.97	158			2
501		2025-03-19 12:34:03	39	0		1		0	132	0	10.9	0							1	37	37		0	0		9	5	0				97		0	0	0	3.96	6.65	4.57	0.49	1.54	228			2
348		2025-03-21 05:53:04	29	1	1	1		0	122	0	13.1	0							0	38			0	0		2	1	0				82		0	0	0	4.48	7.44	4.5	0.59	2.21	264			2
542		2025-03-19 13:42:18	23					0		0		0											0	0				0																	2
541		2025-03-19 13:32:00	41	0	1	1		0		0		0								38			0	0		6	4	0																	2
536		2025-03-19 13:22:45	16	0	1	0	0	0	107	0		0								31	31		0	0		1	0	0				50	0	0	0	0									2
298		2025-03-19 08:24:28	28		1	0		0	130	0		0								29			0	0		4	1	0				78													2
76		2025-03-18 10:51:25	42	0	1	1		0	128	0		0								41	41		0	0		4	3	0				75													2
322		2025-03-19 09:01:31	24	0	1	1		0	122	0		0								41	41		0	0		3	1	0				86													2
360		2025-03-21 06:09:37	32	0	2	1		0	145	1		0								37	37		0	0		5	4	0			0	89	0	0	0	0									2
583		2025-03-21 15:17:44	26	0	1			0	138	0		0								40	40	NIL	0	0		2	1	0				87													2
534		2025-03-19 13:19:29	35	0	1	1	0	0	115	0		0								39		NIL	0	0		5	4	0				67													2
278		2025-03-19 07:46:40	32	1	1	1		0	112	0		0				0	preterm labor	1		34			0	0		3	2	0				85													2
151		2025-03-18 12:55:40	48	0	1			0	101	0	7	0					encephalopathy	0	1				1	0				0				57	1				2.72	14.2	57.8	27.2	15	188			2
349		2025-03-19 09:35:48	17	0	1	0	0	0	124	0		0				1	cystitis in pregnancy	0		34			0	0		1	0	0			0	73	0	0	0	0									2
381		2025-03-19 10:18:53	29	0	1	1		0	123	0	12	0				1	UTI & vaginal candiasia	0	0	29			0	0		3	2	0				84					4.09	6.22	4.1	0.41	1.67	191			2
36		2025-03-18 09:49:14	22	0	1	0		0	73	0		0				1	UTI	0		30			0	0		1	6	0				50		1	1	1									2
456		2025-03-19 11:32:25	32	0	1	1		0	111	0		0			1	0	ANAEMIA IN PREGNANCY	0	1	33	33		0	0		4	3	0	0	0	0	70	0	0	0	0									2
487		2025-03-21 08:46:52	18	0	1	0	0	1	140	1		0		0	0	0	APOL	0	0	40	40		0	0		1	0	0	0	0	0	88	0	0	0	0									2
180		2025-03-18 13:33:20	24	0	2	0	0	0	96	0	6.6	0		0	0	0	Anemia	0	1	28			0	0				0	0	0	0	42	0	0	0	0	3.31		4.73	0.31	1.04	398			2
193		2025-03-18 15:01:01	27	1	1	1	0	0	110	0	12	0		0	1	0	Nil	0	0			Nil	0	0		3	1	0	0	0	1	76	0	1	0	1	5.2	3	1	2	0.7	345			2
5		2025-02-28 10:30:10	15	0	2	0	0	0	110	0		0		0	0	0	Nil	0		37	38	Nil	0	0		1	0	0	0	0	0	63	0	0	0	0									2
232		2025-03-18 18:28:47	17	0	2	0	0	0	117	0		0		0	0	0	Nil	0		35	36	Preterm	1	0		1	0	0	0	0	0	88	0	0	0	1									2
219		2025-03-18 17:34:42	17	0	2	0	0	0	117	0		0		0	0	0	Nil	0		35	36	Preterm	1	0		1	0	0	0	0	0	88	0	0	0	1									2
58		2025-03-18 10:28:38	30		1	1	0	0	111	0	13.5	0				0	STILL BORN	1	0	38	38		1	1		4	3	0	0	0	0	61	0	0	0	0	3.84	2.7	6.21	0.65	1.84	260			2
503		2025-03-21 09:07:16	21	0	1	0	0	0	121	0		0		0	0					41	41	FETAL DISTRESS	1	0		1	0	0	0	0	0	86	0	0	0	0									2
